# Supplementary material for: (E)-16-(4-Chloro­benzyl­idene)estrone
Source: Acta Crystallogr Sect E Struct Rep Online. 2012 Dec 19;69(Pt 1):o111. doi: 10.1107/S1600536812050349 (PMC3588250; doi:10.1107/S1600536812050349)
Supplement: Supplementary file 1 [file e-69-0o111-sup1.cif]

##############################################################################
#                                                                            #
# This CIF contains the data in a paper accepted for publication in          #
# Acta Crystallographica Section E. It conforms to the requirements of       #
# Notes for Authors for Acta Crystallographica Section E, and has been       #
# peer reviewed under the auspices of the IUCr Commission on Journals.       #
#                                                                            #
# Full details of the Crystallographic Information File format               #
# are given in the paper "The Crystallographic Information File (CIF):       #
# a New Standard Archive File for Crystallography" by S. R. Hall, F. H.      #
# Allen and I. D. Brown [Acta Cryst. (1991), A47, 655-685].                  #
#                                                                            #
# The current version of the core CIF dictionary is obtainable from          #
# ftp://ftp.iucr.org/pub/cif_core.dic.                                       #
#                                                                            #
# Software is freely available for graphical display of the structure(s)     #
# in this CIF. For information consult the CIF software page                 #
# http://www.iucr.org/resources/cif/software.                                #
#                                                                            #
# This file may be used for bona fide research purposes within the           #
# scientific community so long as proper attribution is given to the journal # 
# article from which it was obtained.                                        #
#                                                                            #
##############################################################################
data_global
_audit_creation_method     'WinGX routine CIF_UPDATE'
_audit_conform_dict_name     cif_core.dic
_audit_conform_dict_version     2.3
_journal_date_recd_electronic     2012-11-25
_journal_date_accepted     2012-12-10
_journal_name_full     'Acta Crystallographica, Section E'
_journal_year     2013
_journal_volume     69
_journal_issue      1
_journal_page_first     o111
_journal_page_last     o111
_journal_paper_category     QO
_journal_paper_doi     10.1107/S1600536812050349
_journal_coeditor_code     BH2467
_publ_contact_author_name     'Dr P. L. Nilantha Lakshman'
_publ_contact_author_address
;
Department of Food science and Technology
University of Ruhuna
Mapalana
Kamburupitiya (81100)
Sri Lanka
;
_publ_contact_author_email     plakshmannilantha@ymail.com
_publ_contact_author_fax     +94-41-2292384
_publ_contact_author_phone     +94-41-2292200
_publ_section_title
;
(<i>E</i>)-16-(4-Chlorobenzylidene)estrone
;
loop_
    _publ_author_name
    _publ_author_footnote
    _publ_author_address
    "Suresh, J." .
;
Department of Physics
The Madura College
Madurai 625 011
India
;
    "Thenmozhi, H." .
;
Department of Physics
The Madura College
Madurai 625 011
India
;
    "Veerappan Jeyachandran" .
;
Department of Organic Chemistry
School of Chemistry
Madurai Kamaraj University
Madurai 625 021
India
;
    "Kumar, R. Ranjith" .
;
Department of Organic Chemistry
School of Chemistry
Madurai Kamaraj University
Madurai 625 021
India
;
    "Lakshman, P. L. Nilantha" .
;
Department of Food Science and Technology
University of Ruhuna
Mapalana
Kamburupitiya 81100
Sri Lanka
;
data_I
_audit_creation_method     SHELXL-97
_chemical_name_systematic
;
(<i>E</i>)-16-(4-Chlorobenzylidene)estrone
;
_chemical_name_common     ?
_chemical_formula_moiety     'C25 H25 Cl O2'
_chemical_formula_sum     'C25 H25 Cl O2'
_chemical_formula_iupac     'C25 H25 Cl O2'
_chemical_formula_weight     392.90
_chemical_melting_point     458
_symmetry_cell_setting     orthorhombic
_symmetry_space_group_name_H-M     'P 21 21 21'
_symmetry_space_group_name_Hall     'P 2ac 2ab'
loop_
    _symmetry_equiv_pos_as_xyz
    'x, y, z'
    '-x+1/2, -y, z+1/2'
    'x+1/2, -y+1/2, -z'
    '-x, y+1/2, -z+1/2'
_cell_length_a     6.3601(3)
_cell_length_b     11.2012(6)
_cell_length_c     28.3043(14)
_cell_angle_alpha     90.00
_cell_angle_beta     90.00
_cell_angle_gamma     90.00
_cell_volume     2016.42(18)
_cell_formula_units_Z     4
_cell_measurement_reflns_used     2000
_cell_measurement_theta_min     2
_cell_measurement_theta_max     31
_cell_measurement_temperature     293(2)
_exptl_crystal_description     block
_exptl_crystal_colour     colourless
_exptl_crystal_size_max     0.17
_exptl_crystal_size_mid     0.15
_exptl_crystal_size_min     0.13
_exptl_crystal_density_diffrn     1.294
_exptl_crystal_density_meas     ?
_exptl_crystal_density_method     'not measured'
_exptl_crystal_F_000     832
_exptl_absorpt_coefficient_mu     0.208
_exptl_absorpt_correction_type     multi-scan
_exptl_absorpt_process_details     '(SADABS; Sheldrick, 1996)'
_exptl_absorpt_correction_T_min     0.967
_exptl_absorpt_correction_T_max     0.974
_exptl_special_details     ?
_diffrn_ambient_temperature     293(2)
_diffrn_radiation_type     MoK\a
_diffrn_radiation_wavelength     0.71073
_diffrn_radiation_source     'fine-focus sealed tube'
_diffrn_radiation_monochromator     graphite
_diffrn_measurement_device_type     'Bruker Kappa APEXII'
_diffrn_measurement_method     '\w and \f scans'
_diffrn_detector_area_resol_mean     0
_diffrn_reflns_number     23011
_diffrn_reflns_av_R_equivalents     0.0335
_diffrn_reflns_av_sigmaI/netI     0.0318
_diffrn_reflns_theta_min     2.32
_diffrn_reflns_theta_max     27.91
_diffrn_reflns_theta_full     27.91
_diffrn_measured_fraction_theta_max     0.998
_diffrn_measured_fraction_theta_full     0.998
_diffrn_reflns_limit_h_min     -8
_diffrn_reflns_limit_h_max     7
_diffrn_reflns_limit_k_min     -14
_diffrn_reflns_limit_k_max     14
_diffrn_reflns_limit_l_min     -37
_diffrn_reflns_limit_l_max     36
_diffrn_standards_number     0
_diffrn_standards_interval_count     0
_diffrn_standards_interval_time     0
_diffrn_standards_decay_%     0
_refine_special_details     ?
_reflns_number_total     4819
_reflns_number_gt     3788
_reflns_threshold_expression     I>2sigma(I)
_refine_ls_structure_factor_coef     Fsqd
_refine_ls_matrix_type     full
_refine_ls_R_factor_all     0.0611
_refine_ls_R_factor_gt     0.0431
_refine_ls_wR_factor_gt     0.0913
_refine_ls_wR_factor_ref     0.0995
_refine_ls_goodness_of_fit_ref     1.020
_refine_ls_restrained_S_all     1.020
_refine_ls_number_reflns     4819
_refine_ls_number_parameters     253
_refine_ls_number_restraints     0
_refine_ls_number_constraints     0
_refine_ls_hydrogen_treatment     constr
_refine_ls_weighting_scheme     calc
_refine_ls_weighting_details
         'calc w=1/[\s^2^(Fo^2^)+(0.0435P)^2^+0.2966P] where P=(Fo^2^+2Fc^2^)/3'
_atom_sites_solution_hydrogens     geom
_atom_sites_solution_primary     direct
_atom_sites_solution_secondary     difmap
_refine_ls_shift/su_max     0.001
_refine_ls_shift/su_mean     0.000
_refine_diff_density_max     0.219
_refine_diff_density_min     -0.255
_refine_ls_extinction_method     none
_refine_ls_extinction_coef     ?
_refine_ls_abs_structure_details     'Flack (1983), 2037 Friedel pairs'
_refine_ls_abs_structure_Flack     0.06(7)
loop_
    _atom_type_symbol
    _atom_type_description
    _atom_type_scat_dispersion_real
    _atom_type_scat_dispersion_imag
    _atom_type_scat_source
    'C' 'C' 0.0033 0.0016
                         'International Tables Vol C Tables 4.2.6.8 and 6.1.1.4'
    'H' 'H' 0.0000 0.0000
                         'International Tables Vol C Tables 4.2.6.8 and 6.1.1.4'
    'O' 'O' 0.0106 0.0060
                         'International Tables Vol C Tables 4.2.6.8 and 6.1.1.4'
    'Cl' 'Cl' 0.1484 0.1585
                         'International Tables Vol C Tables 4.2.6.8 and 6.1.1.4'
_computing_data_collection     'APEX2 (Bruker, 2004)'
_computing_cell_refinement     'SAINT (Bruker, 2004)'
_computing_data_reduction     'SAINT (Bruker, 2004)'
_computing_structure_solution     'SHELXS97 (Sheldrick, 2008)'
_computing_structure_refinement     'SHELXL97 (Sheldrick, 2008)'
_computing_molecular_graphics     'PLATON (Spek, 2009)'
_computing_publication_material     'SHELXL97 (Sheldrick, 2008)'
loop_
    _atom_site_type_symbol
    _atom_site_label
    _atom_site_fract_x
    _atom_site_fract_y
    _atom_site_fract_z
    _atom_site_U_iso_or_equiv
    _atom_site_adp_type
    _atom_site_calc_flag
    _atom_site_refinement_flags
    _atom_site_occupancy
    _atom_site_symmetry_multiplicity
    _atom_site_disorder_assembly
    _atom_site_disorder_group
    C C1 0.2517(3) -0.05590(16) 0.09206(6) 0.0420(4) Uani d . 1 1 . .
    H H1A 0.1200 -0.0754 0.1041 0.050 Uiso calc R 1 1 . .
    C C2 0.3552(3) -0.13702(16) 0.06397(7) 0.0448(4) Uani d . 1 1 . .
    C C3 0.5521(3) -0.10893(17) 0.04649(7) 0.0478(5) Uani d . 1 1 . .
    H H3 0.6251 -0.1634 0.0279 0.057 Uiso calc R 1 1 . .
    C C4 0.6387(3) 0.00039(17) 0.05695(7) 0.0451(4) Uani d . 1 1 . .
    H H4 0.7713 0.0184 0.0451 0.054 Uiso calc R 1 1 . .
    C C5 0.5365(3) 0.08533(15) 0.08452(6) 0.0369(4) Uani d . 1 1 . .
    C C6 0.3391(3) 0.05456(16) 0.10293(6) 0.0367(4) Uani d . 1 1 . .
    C C7 0.2169(3) 0.13852(16) 0.13436(7) 0.0452(5) Uani d . 1 1 . .
    H H7A 0.1693 0.0949 0.1620 0.054 Uiso calc R 1 1 . .
    H H7B 0.0932 0.1657 0.1174 0.054 Uiso calc R 1 1 . .
    C C8 0.3413(3) 0.24637(17) 0.15048(7) 0.0456(5) Uani d . 1 1 . .
    H H8A 0.4355 0.2234 0.1759 0.055 Uiso calc R 1 1 . .
    H H8B 0.2459 0.3067 0.1625 0.055 Uiso calc R 1 1 . .
    C C9 0.4680(3) 0.29775(15) 0.10975(6) 0.0358(4) Uani d . 1 1 . .
    H H9 0.3731 0.3114 0.0830 0.043 Uiso calc R 1 1 . .
    C C10 0.6358(3) 0.20596(16) 0.09476(6) 0.0367(4) Uani d . 1 1 . .
    H H10 0.7275 0.1944 0.1222 0.044 Uiso calc R 1 1 . .
    C C11 0.7758(3) 0.25270(16) 0.05509(7) 0.0461(5) Uani d . 1 1 . .
    H H11A 0.6930 0.2589 0.0264 0.055 Uiso calc R 1 1 . .
    H H11B 0.8873 0.1954 0.0493 0.055 Uiso calc R 1 1 . .
    C C12 0.8747(3) 0.37515(17) 0.06580(7) 0.0486(5) Uani d . 1 1 . .
    H H12A 0.9754 0.3673 0.0914 0.058 Uiso calc R 1 1 . .
    H H12B 0.9489 0.4040 0.0381 0.058 Uiso calc R 1 1 . .
    C C13 0.7053(3) 0.46360(16) 0.07958(6) 0.0394(4) Uani d . 1 1 . .
    C C14A 0.5673(3) 0.49699(18) 0.03654(7) 0.0533(5) Uani d . 1 1 . .
    H H14A 0.4614 0.5531 0.0461 0.080 Uiso calc R 1 1 . .
    H H14B 0.5012 0.4264 0.0243 0.080 Uiso calc R 1 1 . .
    H H14C 0.6537 0.5322 0.0125 0.080 Uiso calc R 1 1 . .
    C C15 0.5779(3) 0.41378(15) 0.12129(6) 0.0362(4) Uani d . 1 1 . .
    H H15 0.6805 0.3949 0.1460 0.043 Uiso calc R 1 1 . .
    C C16 0.4532(3) 0.52206(15) 0.13940(7) 0.0420(4) Uani d . 1 1 . .
    H H16A 0.3278 0.5355 0.1206 0.050 Uiso calc R 1 1 . .
    H H16B 0.4135 0.5122 0.1723 0.050 Uiso calc R 1 1 . .
    C C17 0.6101(3) 0.62256(17) 0.13336(7) 0.0433(4) Uani d . 1 1 . .
    C C18 0.7770(3) 0.58149(17) 0.10050(7) 0.0449(4) Uani d . 1 1 . .
    C C19 0.6214(3) 0.73160(17) 0.15245(7) 0.0464(5) Uani d . 1 1 . .
    H H19 0.7401 0.7754 0.1442 0.056 Uiso calc R 1 1 . .
    C C20 0.4751(3) 0.79255(16) 0.18433(7) 0.0459(4) Uani d . 1 1 . .
    C C21 0.2732(4) 0.75169(18) 0.19375(8) 0.0574(6) Uani d . 1 1 . .
    H H21 0.2274 0.6811 0.1798 0.069 Uiso calc R 1 1 . .
    C C22 0.1395(4) 0.8131(2) 0.22317(8) 0.0610(6) Uani d . 1 1 . .
    H H22 0.0065 0.7831 0.2299 0.073 Uiso calc R 1 1 . .
    C C23 0.2042(4) 0.91873(19) 0.24246(7) 0.0544(5) Uani d . 1 1 . .
    C C24 0.4006(4) 0.9632(2) 0.23352(8) 0.0598(6) Uani d . 1 1 . .
    H H24 0.4434 1.0350 0.2469 0.072 Uiso calc R 1 1 . .
    C C25 0.5342(4) 0.90013(18) 0.20449(7) 0.0538(5) Uani d . 1 1 . .
    H H25 0.6674 0.9305 0.1983 0.065 Uiso calc R 1 1 . .
    O O1 0.2750(2) -0.24606(12) 0.05227(6) 0.0622(4) Uani d . 1 1 . .
    H H1 0.1584 -0.2538 0.0642 0.093 Uiso calc R 1 1 . .
    O O2 0.9391(2) 0.63375(13) 0.09181(6) 0.0698(5) Uani d . 1 1 . .
    Cl Cl1 0.03190(11) 0.99936(6) 0.27780(3) 0.0845(2) Uani d . 1 1 . .
loop_
    _atom_site_aniso_label
    _atom_site_aniso_U_11
    _atom_site_aniso_U_22
    _atom_site_aniso_U_33
    _atom_site_aniso_U_12
    _atom_site_aniso_U_13
    _atom_site_aniso_U_23
    C1 0.0336(9) 0.0398(10) 0.0525(11) -0.0008(8) 0.0016(8) 0.0097(9)
    C2 0.0501(11) 0.0320(10) 0.0524(11) -0.0018(8) -0.0056(9) 0.0039(8)
    C3 0.0495(11) 0.0361(10) 0.0577(11) 0.0013(9) 0.0092(10) -0.0032(9)
    C4 0.0377(9) 0.0409(11) 0.0568(11) 0.0017(8) 0.0105(9) -0.0006(9)
    C5 0.0341(8) 0.0333(9) 0.0431(9) 0.0020(8) 0.0006(7) 0.0032(7)
    C6 0.0339(8) 0.0325(9) 0.0438(9) 0.0038(7) 0.0002(7) 0.0062(8)
    C7 0.0378(9) 0.0400(10) 0.0580(11) -0.0005(8) 0.0134(9) 0.0061(9)
    C8 0.0465(10) 0.0391(11) 0.0512(11) 0.0010(9) 0.0156(9) -0.0010(9)
    C9 0.0342(8) 0.0346(9) 0.0386(9) 0.0004(7) 0.0058(7) 0.0005(7)
    C10 0.0312(8) 0.0350(9) 0.0439(10) 0.0017(7) 0.0010(8) 0.0002(8)
    C11 0.0417(10) 0.0403(10) 0.0564(11) -0.0024(9) 0.0148(9) -0.0033(9)
    C12 0.0417(10) 0.0448(11) 0.0592(12) -0.0069(9) 0.0138(9) -0.0033(9)
    C13 0.0384(9) 0.0354(10) 0.0445(10) -0.0052(8) 0.0049(8) 0.0023(8)
    C14A 0.0700(13) 0.0475(12) 0.0425(10) -0.0061(11) -0.0005(9) 0.0057(9)
    C15 0.0350(8) 0.0336(9) 0.0399(9) -0.0022(7) 0.0014(7) 0.0010(7)
    C16 0.0439(9) 0.0369(10) 0.0452(10) -0.0026(8) 0.0046(8) -0.0027(8)
    C17 0.0461(10) 0.0369(10) 0.0469(10) -0.0015(8) -0.0024(8) 0.0003(8)
    C18 0.0425(10) 0.0384(10) 0.0538(11) -0.0061(9) 0.0019(9) 0.0023(9)
    C19 0.0480(11) 0.0397(11) 0.0515(11) -0.0076(9) -0.0042(9) 0.0014(9)
    C20 0.0550(12) 0.0349(10) 0.0478(10) 0.0000(9) -0.0085(9) -0.0002(8)
    C21 0.0620(13) 0.0367(11) 0.0733(14) -0.0061(10) 0.0060(11) -0.0110(10)
    C22 0.0599(13) 0.0450(12) 0.0783(15) 0.0008(10) 0.0035(12) -0.0082(11)
    C23 0.0647(13) 0.0475(12) 0.0509(12) 0.0134(11) -0.0067(10) -0.0081(10)
    C24 0.0730(15) 0.0440(12) 0.0625(13) 0.0030(11) -0.0198(11) -0.0163(10)
    C25 0.0563(12) 0.0451(11) 0.0601(12) -0.0018(10) -0.0122(10) -0.0041(10)
    O1 0.0611(9) 0.0404(8) 0.0852(10) -0.0128(7) 0.0066(8) -0.0107(7)
    O2 0.0550(9) 0.0561(9) 0.0982(12) -0.0228(8) 0.0191(9) -0.0089(9)
    Cl1 0.0868(4) 0.0770(5) 0.0897(4) 0.0234(4) -0.0009(4) -0.0325(3)
_geom_special_details     ?
loop_
    _geom_bond_atom_site_label_1
    _geom_bond_atom_site_label_2
    _geom_bond_site_symmetry_2
    _geom_bond_distance
    _geom_bond_publ_flag
    C1 C2 . 1.375(3) ?
    C1 C6 . 1.391(3) ?
    C1 H1A . 0.9300 ?
    C2 O1 . 1.364(2) ?
    C2 C3 . 1.382(3) ?
    C3 C4 . 1.375(3) ?
    C3 H3 . 0.9300 ?
    C4 C5 . 1.391(2) ?
    C4 H4 . 0.9300 ?
    C5 C6 . 1.403(2) ?
    C5 C10 . 1.519(3) ?
    C6 C7 . 1.510(3) ?
    C7 C8 . 1.515(3) ?
    C7 H7A . 0.9700 ?
    C7 H7B . 0.9700 ?
    C8 C9 . 1.520(2) ?
    C8 H8A . 0.9700 ?
    C8 H8B . 0.9700 ?
    C9 C15 . 1.511(2) ?
    C9 C10 . 1.542(2) ?
    C9 H9 . 0.9800 ?
    C10 C11 . 1.526(2) ?
    C10 H10 . 0.9800 ?
    C11 C12 . 1.539(3) ?
    C11 H11A . 0.9700 ?
    C11 H11B . 0.9700 ?
    C12 C13 . 1.515(3) ?
    C12 H12A . 0.9700 ?
    C12 H12B . 0.9700 ?
    C13 C18 . 1.517(3) ?
    C13 C15 . 1.537(2) ?
    C13 C14A . 1.547(3) ?
    C14A H14A . 0.9600 ?
    C14A H14B . 0.9600 ?
    C14A H14C . 0.9600 ?
    C15 C16 . 1.537(2) ?
    C15 H15 . 0.9800 ?
    C16 C17 . 1.514(3) ?
    C16 H16A . 0.9700 ?
    C16 H16B . 0.9700 ?
    C17 C19 . 1.337(3) ?
    C17 C18 . 1.484(3) ?
    C18 O2 . 1.211(2) ?
    C19 C20 . 1.465(3) ?
    C19 H19 . 0.9300 ?
    C20 C25 . 1.385(3) ?
    C20 C21 . 1.389(3) ?
    C21 C22 . 1.375(3) ?
    C21 H21 . 0.9300 ?
    C22 C23 . 1.367(3) ?
    C22 H22 . 0.9300 ?
    C23 C24 . 1.368(3) ?
    C23 Cl1 . 1.737(2) ?
    C24 C25 . 1.376(3) ?
    C24 H24 . 0.9300 ?
    C25 H25 . 0.9300 ?
    O1 H1 . 0.8200 ?
loop_
    _geom_angle_atom_site_label_1
    _geom_angle_atom_site_label_2
    _geom_angle_atom_site_label_3
    _geom_angle_site_symmetry_1
    _geom_angle_site_symmetry_3
    _geom_angle
    _geom_angle_publ_flag
    C2 C1 C6 . . 121.61(16) ?
    C2 C1 H1A . . 119.2 ?
    C6 C1 H1A . . 119.2 ?
    O1 C2 C1 . . 123.56(18) ?
    O1 C2 C3 . . 117.09(18) ?
    C1 C2 C3 . . 119.35(17) ?
    C4 C3 C2 . . 119.25(18) ?
    C4 C3 H3 . . 120.4 ?
    C2 C3 H3 . . 120.4 ?
    C3 C4 C5 . . 122.86(17) ?
    C3 C4 H4 . . 118.6 ?
    C5 C4 H4 . . 118.6 ?
    C4 C5 C6 . . 117.27(16) ?
    C4 C5 C10 . . 121.40(16) ?
    C6 C5 C10 . . 121.32(16) ?
    C1 C6 C5 . . 119.63(16) ?
    C1 C6 C7 . . 118.60(16) ?
    C5 C6 C7 . . 121.77(16) ?
    C6 C7 C8 . . 113.92(15) ?
    C6 C7 H7A . . 108.8 ?
    C8 C7 H7A . . 108.8 ?
    C6 C7 H7B . . 108.8 ?
    C8 C7 H7B . . 108.8 ?
    H7A C7 H7B . . 107.7 ?
    C7 C8 C9 . . 110.52(15) ?
    C7 C8 H8A . . 109.5 ?
    C9 C8 H8A . . 109.5 ?
    C7 C8 H8B . . 109.5 ?
    C9 C8 H8B . . 109.5 ?
    H8A C8 H8B . . 108.1 ?
    C15 C9 C8 . . 114.01(14) ?
    C15 C9 C10 . . 108.23(14) ?
    C8 C9 C10 . . 108.86(14) ?
    C15 C9 H9 . . 108.5 ?
    C8 C9 H9 . . 108.5 ?
    C10 C9 H9 . . 108.5 ?
    C5 C10 C11 . . 114.03(15) ?
    C5 C10 C9 . . 110.97(14) ?
    C11 C10 C9 . . 112.19(14) ?
    C5 C10 H10 . . 106.4 ?
    C11 C10 H10 . . 106.4 ?
    C9 C10 H10 . . 106.4 ?
    C10 C11 C12 . . 113.53(15) ?
    C10 C11 H11A . . 108.9 ?
    C12 C11 H11A . . 108.9 ?
    C10 C11 H11B . . 108.9 ?
    C12 C11 H11B . . 108.9 ?
    H11A C11 H11B . . 107.7 ?
    C13 C12 C11 . . 110.05(15) ?
    C13 C12 H12A . . 109.7 ?
    C11 C12 H12A . . 109.7 ?
    C13 C12 H12B . . 109.7 ?
    C11 C12 H12B . . 109.7 ?
    H12A C12 H12B . . 108.2 ?
    C12 C13 C18 . . 117.13(15) ?
    C12 C13 C15 . . 109.59(14) ?
    C18 C13 C15 . . 100.06(14) ?
    C12 C13 C14A . . 111.03(16) ?
    C18 C13 C14A . . 105.50(15) ?
    C15 C13 C14A . . 113.17(15) ?
    C13 C14A H14A . . 109.5 ?
    C13 C14A H14B . . 109.5 ?
    H14A C14A H14B . . 109.5 ?
    C13 C14A H14C . . 109.5 ?
    H14A C14A H14C . . 109.5 ?
    H14B C14A H14C . . 109.5 ?
    C9 C15 C13 . . 112.96(14) ?
    C9 C15 C16 . . 120.79(14) ?
    C13 C15 C16 . . 103.99(13) ?
    C9 C15 H15 . . 106.0 ?
    C13 C15 H15 . . 106.0 ?
    C16 C15 H15 . . 106.0 ?
    C17 C16 C15 . . 102.05(14) ?
    C17 C16 H16A . . 111.4 ?
    C15 C16 H16A . . 111.4 ?
    C17 C16 H16B . . 111.4 ?
    C15 C16 H16B . . 111.4 ?
    H16A C16 H16B . . 109.2 ?
    C19 C17 C18 . . 119.86(18) ?
    C19 C17 C16 . . 131.97(18) ?
    C18 C17 C16 . . 108.15(15) ?
    O2 C18 C17 . . 125.89(18) ?
    O2 C18 C13 . . 126.68(18) ?
    C17 C18 C13 . . 107.43(15) ?
    C17 C19 C20 . . 129.83(18) ?
    C17 C19 H19 . . 115.1 ?
    C20 C19 H19 . . 115.1 ?
    C25 C20 C21 . . 117.27(19) ?
    C25 C20 C19 . . 119.16(19) ?
    C21 C20 C19 . . 123.48(17) ?
    C22 C21 C20 . . 121.56(19) ?
    C22 C21 H21 . . 119.2 ?
    C20 C21 H21 . . 119.2 ?
    C23 C22 C21 . . 119.3(2) ?
    C23 C22 H22 . . 120.4 ?
    C21 C22 H22 . . 120.4 ?
    C22 C23 C24 . . 121.1(2) ?
    C22 C23 Cl1 . . 119.36(18) ?
    C24 C23 Cl1 . . 119.57(17) ?
    C23 C24 C25 . . 119.16(19) ?
    C23 C24 H24 . . 120.4 ?
    C25 C24 H24 . . 120.4 ?
    C24 C25 C20 . . 121.7(2) ?
    C24 C25 H25 . . 119.2 ?
    C20 C25 H25 . . 119.2 ?
    C2 O1 H1 . . 109.5 ?
loop_
    _geom_torsion_atom_site_label_1
    _geom_torsion_atom_site_label_2
    _geom_torsion_atom_site_label_3
    _geom_torsion_atom_site_label_4
    _geom_torsion_site_symmetry_1
    _geom_torsion_site_symmetry_2
    _geom_torsion_site_symmetry_3
    _geom_torsion_site_symmetry_4
    _geom_torsion
    _geom_torsion_publ_flag
    C6 C1 C2 O1 . . . . -179.72(17) ?
    C6 C1 C2 C3 . . . . 0.8(3) ?
    O1 C2 C3 C4 . . . . 179.40(17) ?
    C1 C2 C3 C4 . . . . -1.1(3) ?
    C2 C3 C4 C5 . . . . -0.1(3) ?
    C3 C4 C5 C6 . . . . 1.6(3) ?
    C3 C4 C5 C10 . . . . -179.11(17) ?
    C2 C1 C6 C5 . . . . 0.7(3) ?
    C2 C1 C6 C7 . . . . -179.44(17) ?
    C4 C5 C6 C1 . . . . -1.8(2) ?
    C10 C5 C6 C1 . . . . 178.84(16) ?
    C4 C5 C6 C7 . . . . 178.34(17) ?
    C10 C5 C6 C7 . . . . -1.0(3) ?
    C1 C6 C7 C8 . . . . 170.23(16) ?
    C5 C6 C7 C8 . . . . -9.9(2) ?
    C6 C7 C8 C9 . . . . 43.0(2) ?
    C7 C8 C9 C15 . . . . 173.49(15) ?
    C7 C8 C9 C10 . . . . -65.58(19) ?
    C4 C5 C10 C11 . . . . 31.8(2) ?
    C6 C5 C10 C11 . . . . -148.94(16) ?
    C4 C5 C10 C9 . . . . 159.62(16) ?
    C6 C5 C10 C9 . . . . -21.1(2) ?
    C15 C9 C10 C5 . . . . 177.72(14) ?
    C8 C9 C10 C5 . . . . 53.30(19) ?
    C15 C9 C10 C11 . . . . -53.43(19) ?
    C8 C9 C10 C11 . . . . -177.85(15) ?
    C5 C10 C11 C12 . . . . 179.77(15) ?
    C9 C10 C11 C12 . . . . 52.5(2) ?
    C10 C11 C12 C13 . . . . -53.1(2) ?
    C11 C12 C13 C18 . . . . 168.38(16) ?
    C11 C12 C13 C15 . . . . 55.4(2) ?
    C11 C12 C13 C14A . . . . -70.4(2) ?
    C8 C9 C15 C13 . . . . 179.84(15) ?
    C10 C9 C15 C13 . . . . 58.55(18) ?
    C8 C9 C15 C16 . . . . -56.2(2) ?
    C10 C9 C15 C16 . . . . -177.53(15) ?
    C12 C13 C15 C9 . . . . -61.04(19) ?
    C18 C13 C15 C9 . . . . 175.26(14) ?
    C14A C13 C15 C9 . . . . 63.48(19) ?
    C12 C13 C15 C16 . . . . 166.24(15) ?
    C18 C13 C15 C16 . . . . 42.54(17) ?
    C14A C13 C15 C16 . . . . -69.24(18) ?
    C9 C15 C16 C17 . . . . -165.37(15) ?
    C13 C15 C16 C17 . . . . -37.32(17) ?
    C15 C16 C17 C19 . . . . -161.1(2) ?
    C15 C16 C17 C18 . . . . 17.24(19) ?
    C19 C17 C18 O2 . . . . 7.3(3) ?
    C16 C17 C18 O2 . . . . -171.3(2) ?
    C19 C17 C18 C13 . . . . -172.01(17) ?
    C16 C17 C18 C13 . . . . 9.4(2) ?
    C12 C13 C18 O2 . . . . 30.6(3) ?
    C15 C13 C18 O2 . . . . 148.9(2) ?
    C14A C13 C18 O2 . . . . -93.5(2) ?
    C12 C13 C18 C17 . . . . -150.10(16) ?
    C15 C13 C18 C17 . . . . -31.83(18) ?
    C14A C13 C18 C17 . . . . 85.80(17) ?
    C18 C17 C19 C20 . . . . 178.14(18) ?
    C16 C17 C19 C20 . . . . -3.7(4) ?
    C17 C19 C20 C25 . . . . 171.5(2) ?
    C17 C19 C20 C21 . . . . -12.1(3) ?
    C25 C20 C21 C22 . . . . -2.2(3) ?
    C19 C20 C21 C22 . . . . -178.62(19) ?
    C20 C21 C22 C23 . . . . 2.1(3) ?
    C21 C22 C23 C24 . . . . -1.0(3) ?
    C21 C22 C23 Cl1 . . . . 177.52(17) ?
    C22 C23 C24 C25 . . . . 0.2(3) ?
    Cl1 C23 C24 C25 . . . . -178.34(16) ?
    C23 C24 C25 C20 . . . . -0.4(3) ?
    C21 C20 C25 C24 . . . . 1.4(3) ?
    C19 C20 C25 C24 . . . . 177.93(19) ?
loop_
    _geom_hbond_atom_site_label_D
    _geom_hbond_atom_site_label_H
    _geom_hbond_atom_site_label_A
    _geom_hbond_site_symmetry_A
    _geom_hbond_distance_DH
    _geom_hbond_distance_HA
    _geom_hbond_distance_DA
    _geom_hbond_angle_DHA
    _geom_hbond_publ_flag
    O1 H1 O2 1_445 0.82 2.03 2.762(3) 148 yes
    C14A H14A O1 1_565 0.96 2.55 3.454(3) 157 yes
