# Supplementary material for: (E)-16-(4-Chloro­benzyl­idene)estrone
Source: Acta Crystallogr Sect E Struct Rep Online. 2012 Dec 19;69(Pt 1):o111. doi: 10.1107/S1600536812050349 (PMC3588250; doi:10.1107/S1600536812050349)
Supplement: Supplementary file 2 [file e-69-0o111-Isup2.hkl]

#
# h,k,l, Fc-squared, Fo-squared, sigma(Fo-squared) and status flag
#
data_I
_shelx_title ' 4CLES in P2(1)2(1)2(1)'
_shelx_refln_list_code          4
_shelx_F_calc_maximum      180.92
_exptl_crystal_F_000       832.00
_reflns_d_resolution_high  0.7593
 
loop_
 _symmetry_equiv_pos_as_xyz
 'x, y, z'
 '-x+1/2, -y, z+1/2'
 'x+1/2, -y+1/2, -z'
 '-x, y+1/2, -z+1/2'
 
_cell_length_a     6.3601
_cell_length_b    11.2012
_cell_length_c    28.3043
_cell_angle_alpha  90.000
_cell_angle_beta   90.000
_cell_angle_gamma  90.000
 
_shelx_F_squared_multiplier     1.000
 
loop_
 _refln_index_h
 _refln_index_k
 _refln_index_l
 _refln_F_squared_calc
 _refln_F_squared_meas
 _refln_F_squared_sigma
 _refln_observed_status
   2   0   0      307.49      314.68      6.24 o
   4   0   0      265.89      269.39     11.82 o
   6   0   0       21.47        7.51      3.95 o
   8   0   0       15.54       11.21      6.44 o
   1   1   0    20900.63    19687.77    174.93 o
   2   1   0      461.82      446.17      5.73 o
   3   1   0       33.53       34.15      1.65 o
   4   1   0        2.97        1.47      1.04 o
   5   1   0       64.73       63.33      3.99 o
   6   1   0      125.44      126.12      5.02 o
   7   1   0       43.09       40.15      4.05 o
   8   1   0       17.20       19.46      3.68 o
   0   2   0     2507.07     2521.56     28.49 o
   1   2   0     1652.88     1683.38     13.23 o
   2   2   0     5561.81     5308.76     52.46 o
   3   2   0      584.85      599.39      7.50 o
   4   2   0       85.21       82.66      2.81 o
   5   2   0       73.07       70.91      3.30 o
   6   2   0        3.27        4.67      2.13 o
   7   2   0      185.65      190.76      6.80 o
   8   2   0       33.50       42.16      5.23 o
   1   3   0      167.60      143.85      2.25 o
   2   3   0      518.14      491.57      5.67 o
   3   3   0       28.45       38.15      1.45 o
   4   3   0      113.60      108.07      3.02 o
   5   3   0      277.36      273.02      5.59 o
   6   3   0       62.69       60.23      3.93 o
   7   3   0       40.77       39.41      4.23 o
   8   3   0        6.81        3.03      3.65 o
   0   4   0     6051.96     6077.61     80.25 o
   1   4   0       81.75       81.84      1.86 o
   2   4   0      266.77      313.28      4.62 o
   3   4   0      506.18      564.79      7.17 o
   4   4   0      310.83      313.05      5.88 o
   5   4   0      138.23      145.36      4.30 o
   6   4   0       27.76       40.89      3.91 o
   7   4   0       13.95       18.96      7.26 o
   8   4   0        6.18        2.71      6.09 o
   1   5   0     1122.25     1303.55     19.37 o
   2   5   0        1.47        3.96      1.06 o
   3   5   0      186.69      179.89      3.46 o
   4   5   0      145.50      120.51      3.82 o
   5   5   0      240.74      235.57      6.00 o
   6   5   0       25.67       23.93      3.00 o
   7   5   0       58.61       56.26      5.33 o
   0   6   0      939.71     1087.33     32.39 o
   1   6   0      291.51      249.49      5.27 o
   2   6   0     2329.86     2217.96     25.35 o
   3   6   0       79.05       63.85      2.39 o
   4   6   0      202.02      218.85      6.03 o
   5   6   0        6.34        6.47      2.46 o
   6   6   0       38.09       45.66      3.85 o
   7   6   0        9.07        7.00      2.80 o
   1   7   0       21.53       24.73      2.19 o
   2   7   0      405.72      411.40      7.10 o
   3   7   0      689.69      656.12      9.30 o
   4   7   0       63.22       55.99      3.64 o
   5   7   0       32.53       29.29      5.19 o
   6   7   0        4.59        3.70      2.59 o
   7   7   0       25.40       15.38     11.30 o
   0   8   0     2375.64     2334.39     53.66 o
   1   8   0       17.17       15.81      2.21 o
   2   8   0       72.11       66.44      3.52 o
   3   8   0      643.72      595.40     10.99 o
   4   8   0        0.46       -0.70      1.47 o
   5   8   0       23.12       21.45      3.48 o
   6   8   0        8.78       13.07      5.54 o
   7   8   0        0.31        3.58      4.83 o
   1   9   0       39.41       45.76      3.93 o
   2   9   0       59.37       83.63      4.96 o
   3   9   0       58.42       65.00      5.06 o
   4   9   0        3.51        3.20      2.34 o
   5   9   0        8.55       15.78      4.64 o
   6   9   0       69.60       93.86      9.49 o
   0  10   0       71.02       79.64      8.60 o
   1  10   0        1.85        5.30      3.81 o
   2  10   0     1696.68     1640.46     36.16 o
   3  10   0        2.63        7.65      3.99 o
   4  10   0        0.40        3.02      4.86 o
   5  10   0       35.72       60.64     12.85 o
   6  10   0       20.84       31.75     10.51 o
   1  11   0      288.67      270.41     13.07 o
   2  11   0       11.45       15.61      5.16 o
   3  11   0        2.70        8.62      5.74 o
   4  11   0        9.28        4.70      4.45 o
   5  11   0        3.35       24.56     10.48 o
   0  12   0       27.58       32.39      7.57 o
   1  12   0        8.42       10.17      7.05 o
   2  12   0       20.24       18.61      5.58 o
   3  12   0        1.04       -3.04      8.04 o
   4  12   0       55.10       84.78      8.63 o
   1  13   0        9.70       14.36      5.34 o
   2  13   0        0.01       -2.92      5.42 o
   3  13   0        0.49        7.85      5.88 o
   0  14   0        3.26       -4.92      9.34 o
   1  14   0        6.91       -6.09      6.09 o
   2  14   0       36.84       51.72      8.06 o
   1   0   1     6581.41     6621.27     68.93 o
   2   0   1       56.12       57.90      1.34 o
   3   0   1      336.94      324.05      4.69 o
   4   0   1      105.57      138.59      7.84 o
   5   0   1      129.07      122.57      5.03 o
   6   0   1       55.46       56.00      4.66 o
   7   0   1       22.48       18.46      2.63 o
   8   0   1        3.92        3.51      4.03 o
  -8   1   1       19.77       28.49      8.85 o
  -7   1   1       91.37      109.33      8.58 o
  -6   1   1      322.02      308.14      7.97 o
  -5   1   1        0.24        2.58      1.43 o
  -4   1   1      269.77      260.11      5.55 o
  -3   1   1      380.45      425.55      7.41 o
  -2   1   1      712.18      712.58      8.53 o
  -1   1   1     1819.10     1807.90     18.08 o
   1   1   1     1806.84     1808.95     16.54 o
   2   1   1      711.22      713.42      7.12 o
   3   1   1      385.34      413.47      5.77 o
   4   1   1      274.81      257.82      6.43 o
   5   1   1        0.22        1.39      1.82 o
   6   1   1      319.11      319.83      8.10 o
   7   1   1       91.30       91.38      5.08 o
   8   1   1       19.80       26.54      3.95 o
  -8   2   1        3.77        6.66      5.90 o
  -7   2   1       16.00       23.39      4.99 o
  -6   2   1      118.06      109.18      6.22 o
  -5   2   1      183.56      190.47      5.18 o
  -4   2   1       14.60       18.03      1.38 o
  -3   2   1      291.96      296.96      4.39 o
  -2   2   1      773.68      796.79     10.15 o
  -1   2   1     1252.61     1227.69     11.50 o
   0   2   1     1389.11     1327.68     11.82 o
   1   2   1     1225.51     1207.48     10.11 o
   2   2   1      775.92      802.97      8.88 o
   3   2   1      289.56      302.56      4.91 o
   4   2   1       15.05       17.01      2.48 o
   5   2   1      182.28      186.18      5.23 o
   6   2   1      119.05      117.72      4.75 o
   7   2   1       16.08       27.27      3.82 o
   8   2   1        3.71        0.58      3.36 o
  -8   3   1        9.36        2.90      5.65 o
  -7   3   1       10.56        9.46      3.86 o
  -6   3   1       18.38       19.35      2.71 o
  -5   3   1       41.98       35.18      2.26 o
  -4   3   1      197.89      189.97      4.10 o
  -3   3   1      201.48      214.28      4.11 o
  -2   3   1      117.03      120.21      2.30 o
  -1   3   1     1261.29     1286.00     12.94 o
   0   3   1      189.55      183.83      2.43 o
   1   3   1     1266.46     1300.82     12.33 o
   2   3   1      121.20      122.86      2.13 o
   3   3   1      199.33      210.66      3.40 o
   4   3   1      200.12      195.40      4.75 o
   5   3   1       42.12       39.31      2.15 o
   6   3   1       17.15       14.13      2.79 o
   7   3   1       10.53        9.19      3.40 o
   8   3   1        9.69       14.88      3.93 o
  -8   4   1        3.35       -4.42      5.81 o
  -7   4   1       22.62       30.25      6.42 o
  -6   4   1      322.43      318.70      6.83 o
  -5   4   1       53.49       65.77      3.14 o
  -4   4   1       10.82       10.70      1.57 o
  -3   4   1     2227.19     2221.03     26.48 o
  -2   4   1      396.12      424.81      5.77 o
  -1   4   1      370.72      398.91      5.27 o
   0   4   1       72.04       63.25      1.87 o
   1   4   1      407.12      444.10      5.39 o
   2   4   1      395.29      419.09      5.44 o
   3   4   1     2258.40     2220.08     24.46 o
   4   4   1       10.35       12.36      1.54 o
   5   4   1       50.85       48.66      2.71 o
   6   4   1      319.83      321.70      9.88 o
   7   4   1       22.86       33.45      3.96 o
   8   4   1        3.46        6.04      3.65 o
  -7   5   1       25.45       28.10      3.16 o
  -6   5   1       87.06       81.63      4.89 o
  -5   5   1      455.62      457.21      9.84 o
  -4   5   1      260.53      253.37      5.18 o
  -3   5   1      356.34      348.37      5.11 o
  -2   5   1      541.27      561.27      7.49 o
  -1   5   1     1650.21     1771.09     21.72 o
   0   5   1      141.58      168.98      4.28 o
   1   5   1     1645.18     1757.28     17.90 o
   2   5   1      531.03      554.18      7.05 o
   3   5   1      360.96      351.93      5.97 o
   4   5   1      269.55      256.78      5.58 o
   5   5   1      455.10      479.77     10.66 o
   6   5   1       84.07       79.65      4.35 o
   7   5   1       25.42       32.39      4.83 o
  -7   6   1       13.65       14.62      4.35 o
  -6   6   1       16.45       16.63      3.03 o
  -5   6   1       23.37       25.66      3.18 o
  -4   6   1      877.06      842.86     13.96 o
  -3   6   1       96.32       88.76      2.70 o
  -2   6   1       12.79        9.63      1.59 o
  -1   6   1     1848.17     1910.22     22.06 o
   0   6   1      446.98      447.78      7.05 o
   1   6   1     1838.77     1870.58     21.82 o
   2   6   1       13.26       14.75      1.53 o
   3   6   1       97.92       98.12      2.84 o
   4   6   1      874.05      839.74     11.27 o
   5   6   1       21.93       21.36      2.94 o
   6   6   1       16.24       17.48      2.95 o
   7   6   1       13.73       17.77      3.10 o
  -7   7   1        6.44        1.67      4.23 o
  -6   7   1       13.83       16.43      3.31 o
  -5   7   1       65.44       59.79      4.50 o
  -4   7   1      145.89      142.33      5.53 o
  -3   7   1      177.99      195.75      4.46 o
  -2   7   1      111.10      104.96      3.44 o
  -1   7   1      136.27      145.40      4.19 o
   0   7   1      342.29      358.95      6.32 o
   1   7   1      133.28      142.62      4.19 o
   2   7   1      113.19      114.08      3.57 o
   3   7   1      176.25      202.45      4.56 o
   4   7   1      145.39      135.43      4.04 o
   5   7   1       66.33       71.24      4.66 o
   6   7   1       13.39       14.59      5.84 o
   7   7   1        6.42       -1.84      6.20 o
  -7   8   1        7.25        7.32      7.23 o
  -6   8   1        6.26        7.52      4.85 o
  -5   8   1       25.35       30.23      5.02 o
  -4   8   1       67.54       60.19      3.51 o
  -3   8   1      440.68      457.38      9.83 o
  -2   8   1      109.49      111.72      4.07 o
  -1   8   1      270.43      268.73      6.28 o
   0   8   1      110.69      133.96      5.19 o
   1   8   1      282.40      281.45      6.31 o
   2   8   1      108.22       97.30      4.79 o
   3   8   1      437.98      438.55      9.14 o
   4   8   1       67.59       61.51      4.91 o
   5   8   1       25.74       33.29      4.27 o
   6   8   1        6.15        5.38      4.65 o
   7   8   1        7.32       10.48      7.45 o
  -6   9   1       30.04       23.58      9.60 o
  -5   9   1       19.35       24.95      6.71 o
  -4   9   1       49.59       52.93      5.56 o
  -3   9   1      110.21       97.00      8.43 o
  -2   9   1      302.77      298.30      8.47 o
  -1   9   1       40.36       37.52      3.63 o
   0   9   1      214.95      209.30      7.97 o
   1   9   1       40.29       42.05      3.82 o
   2   9   1      308.18      288.17      9.42 o
   3   9   1      110.83      100.51      5.93 o
   4   9   1       47.81       48.56      4.46 o
   5   9   1       19.06       28.65      5.33 o
   6   9   1       29.87       47.17      7.52 o
  -6  10   1       14.65       26.23     10.38 o
  -5  10   1       25.32       36.68     10.54 o
  -4  10   1       33.28       35.22      9.01 o
  -3  10   1      141.34      117.32      8.00 o
  -2  10   1      373.64      374.09     15.10 o
  -1  10   1       10.73       14.71      3.83 o
   0  10   1       62.68       75.03      5.87 o
   1  10   1       13.03       21.20      4.31 o
   2  10   1      375.01      360.01     18.28 o
   3  10   1      138.29      127.84     11.19 o
   4  10   1       33.43       40.39      5.25 o
   5  10   1       26.13       17.55      8.81 o
   6  10   1       14.40       29.48     10.13 o
  -5  11   1       77.48      126.04     17.17 o
  -4  11   1        0.17       -0.15      4.07 o
  -3  11   1       22.13       21.35      5.67 o
  -2  11   1      281.01      260.64     11.74 o
  -1  11   1        5.79        5.42      4.61 o
   0  11   1        2.74        2.40      3.49 o
   1  11   1        6.01        5.41      7.09 o
   2  11   1      282.95      274.03     12.18 o
   3  11   1       21.81       28.02      5.27 o
   4  11   1        0.11        3.13      4.41 o
   5  11   1       77.29       94.47     15.78 o
  -4  12   1      108.37      138.53     20.06 o
  -3  12   1        9.11       13.98      5.39 o
  -2  12   1       18.88       25.79      5.87 o
  -1  12   1       69.91       66.53      7.69 o
   0  12   1       74.30       62.77      6.35 o
   1  12   1       71.47       77.57      7.99 o
   2  12   1       19.19       18.22      6.68 o
   3  12   1        9.85       14.21      5.07 o
   4  12   1      109.36      113.93     16.07 o
  -3  13   1        4.53        0.05     14.88 o
  -2  13   1        1.95       -3.18      4.41 o
  -1  13   1       15.65       21.85      6.09 o
   0  13   1        0.38        4.15      6.29 o
   1  13   1       15.47       18.10      5.79 o
   2  13   1        1.86       12.08      5.19 o
   3  13   1        4.70        1.73      5.79 o
  -2  14   1        3.41        7.43      5.88 o
  -1  14   1        8.31        1.53      6.63 o
   0  14   1        4.76        7.87      7.24 o
   1  14   1        8.40       12.03      6.20 o
   2  14   1        3.42       -0.37      5.26 o
   1   0   2       62.04       83.32      1.44 o
   2   0   2     3020.78     2943.55     29.51 o
   3   0   2     3333.86     3505.24     37.59 o
   4   0   2      131.12      161.49      3.50 o
   5   0   2       19.75       23.86      4.20 o
   6   0   2       42.20       53.60      4.27 o
   7   0   2       33.57       32.99      3.05 o
   8   0   2        0.83       -3.21      3.21 o
  -8   1   2       22.69       23.06      5.03 o
  -7   1   2       22.41       28.62      3.41 o
  -6   1   2       91.05       90.33      4.26 o
  -5   1   2       21.72       21.33      2.02 o
  -4   1   2       82.19       85.76      3.28 o
  -3   1   2      537.62      557.85      7.42 o
  -2   1   2     2429.26     2361.84     23.91 o
  -1   1   2      161.21      166.69      2.08 o
   0   1   2     1175.86      994.66     22.92 o
   1   1   2      164.23      164.40      2.06 o
   2   1   2     2413.13     2363.93     22.62 o
   3   1   2      544.64      574.59     11.45 o
   4   1   2       84.42       87.76      3.70 o
   5   1   2       20.76       20.91      2.96 o
   6   1   2       91.24       83.29      4.03 o
   7   1   2       23.37       25.92      3.32 o
   8   1   2       22.73       30.29      4.78 o
  -8   2   2        3.66        6.16      5.84 o
  -7   2   2       68.03       62.30      4.30 o
  -6   2   2       84.88       78.20      4.21 o
  -5   2   2      139.10      140.25      4.60 o
  -4   2   2      341.27      325.26      5.92 o
  -3   2   2      162.92      180.93      3.22 o
  -2   2   2      431.51      426.07      6.13 o
  -1   2   2      989.45      957.87      9.66 o
   0   2   2      489.93      471.99      4.56 o
   1   2   2      989.57      956.30      9.11 o
   2   2   2      442.39      432.77      5.33 o
   3   2   2      159.46      173.91      2.99 o
   4   2   2      335.62      319.74      5.81 o
   5   2   2      138.69      137.18      6.34 o
   6   2   2       83.42       83.44      4.73 o
   7   2   2       67.42       60.77      4.88 o
   8   2   2        3.65        4.05      3.50 o
  -8   3   2        8.76        4.45      5.84 o
  -7   3   2       97.70      102.84      6.25 o
  -6   3   2      155.15      165.12      5.12 o
  -5   3   2       82.65       74.44      3.12 o
  -4   3   2      185.92      192.65      4.16 o
  -3   3   2      175.04      176.39      5.04 o
  -2   3   2      128.24      125.02      2.30 o
  -1   3   2       13.89       17.50      1.33 o
   0   3   2      792.19      699.10      6.94 o
   1   3   2       13.67       16.34      0.84 o
   2   3   2      133.54      130.16      2.16 o
   3   3   2      175.27      182.89      3.49 o
   4   3   2      185.55      185.11      4.65 o
   5   3   2       88.04       81.96      3.35 o
   6   3   2      154.19      155.94      8.72 o
   7   3   2       95.15       96.77      6.86 o
   8   3   2        8.74        6.09      6.88 o
  -8   4   2        0.88       -1.33      5.14 o
  -7   4   2       23.24       19.65      3.75 o
  -6   4   2       39.99       44.65      2.95 o
  -5   4   2      339.48      316.88      6.74 o
  -4   4   2       11.27       15.15      1.57 o
  -3   4   2      572.80      579.19      9.47 o
  -2   4   2     5236.74     5527.59     57.59 o
  -1   4   2      698.56      724.78      8.68 o
   0   4   2     1505.05     1434.97     14.35 o
   1   4   2      697.47      717.76      8.39 o
   2   4   2     5172.97     5449.94     51.48 o
   3   4   2      576.80      585.91      6.67 o
   4   4   2       13.54       12.74      1.25 o
   5   4   2      343.49      315.74      6.36 o
   6   4   2       39.06       45.03      3.94 o
   7   4   2       23.26       16.70      3.26 o
   8   4   2        0.89        9.17      5.51 o
  -7   5   2        8.88       10.59      2.86 o
  -6   5   2       16.41       16.47      2.89 o
  -5   5   2       20.49       18.60      3.02 o
  -4   5   2      412.43      405.02      6.89 o
  -3   5   2     1089.15     1088.91     11.32 o
  -2   5   2      503.23      510.32      7.05 o
  -1   5   2      452.95      519.89      7.50 o
   0   5   2       12.53       15.10      1.11 o
   1   5   2      458.46      515.96      6.57 o
   2   5   2      502.54      519.15      6.66 o
   3   5   2     1075.73     1078.97     11.98 o
   4   5   2      410.46      396.91      9.03 o
   5   5   2       21.62       20.03      2.54 o
   6   5   2       16.16       18.89      2.35 o
   7   5   2        9.59        8.51      5.86 o
  -7   6   2        1.32       -0.14      3.77 o
  -6   6   2        6.36        9.35      2.88 o
  -5   6   2      131.25      129.32      5.65 o
  -4   6   2      639.60      653.93     11.75 o
  -3   6   2      104.23      101.19      3.60 o
  -2   6   2      255.96      256.44      4.97 o
  -1   6   2       72.27       77.06      2.73 o
   0   6   2      423.96      385.18      6.03 o
   1   6   2       71.11       67.57      2.44 o
   2   6   2      244.43      252.58      5.18 o
   3   6   2      105.32      100.69      2.72 o
   4   6   2      649.86      667.09      9.28 o
   5   6   2      133.97      124.44      5.38 o
   6   6   2        6.63        6.10      3.05 o
   7   6   2        1.46        6.53      3.08 o
  -7   7   2        0.31        0.09      4.05 o
  -6   7   2        2.85        0.50      3.55 o
  -5   7   2       23.04       25.78      3.46 o
  -4   7   2       39.45       39.50      4.38 o
  -3   7   2      416.82      402.05      7.14 o
  -2   7   2      412.83      415.03      8.52 o
  -1   7   2       49.86       57.35      3.55 o
   0   7   2      591.99      605.60      9.73 o
   1   7   2       50.67       59.77      2.75 o
   2   7   2      411.37      407.77      7.04 o
   3   7   2      406.74      385.16      6.96 o
   4   7   2       40.36       37.49      2.59 o
   5   7   2       23.96       28.30      3.44 o
   6   7   2        2.82        6.19      2.81 o
   7   7   2        0.31       -2.67      3.88 o
  -7   8   2        6.69        9.66      7.61 o
  -6   8   2        2.92        2.27      4.50 o
  -5   8   2       22.99       35.89      5.64 o
  -4   8   2       99.38       93.65      4.33 o
  -3   8   2      404.54      399.91      8.43 o
  -2   8   2      237.68      240.56      5.88 o
  -1   8   2       40.48       40.22      3.06 o
   0   8   2      115.05      123.14      3.86 o
   1   8   2       40.67       40.02      2.84 o
   2   8   2      230.63      238.73      6.36 o
   3   8   2      403.30      400.93     12.29 o
   4   8   2       98.39       92.20      3.51 o
   5   8   2       23.17       25.87      4.49 o
   6   8   2        2.84        8.62      4.77 o
   7   8   2        6.94        8.14      6.75 o
  -6   9   2        3.78        6.22      5.12 o
  -5   9   2        2.37        5.54      4.20 o
  -4   9   2        3.93        5.29      2.07 o
  -3   9   2       35.34       45.99      6.23 o
  -2   9   2       46.94       40.38      3.96 o
  -1   9   2      466.40      463.85     10.75 o
   0   9   2      204.50      209.90      7.92 o
   1   9   2      463.34      428.95     15.53 o
   2   9   2       48.22       52.67      4.75 o
   3   9   2       37.36       37.35      4.47 o
   4   9   2        4.28        7.30      3.01 o
   5   9   2        2.37        2.88      3.96 o
   6   9   2        3.87       11.30      7.61 o
  -6  10   2       56.85       73.26     13.45 o
  -5  10   2        9.14       11.36      7.95 o
  -4  10   2      101.31      103.37      6.77 o
  -3  10   2       32.42       36.11      7.32 o
  -2  10   2      110.72      127.69     10.00 o
  -1  10   2      480.18      462.20     13.75 o
   0  10   2      154.81      148.38      7.45 o
   1  10   2      479.64      477.37     13.40 o
   2  10   2      116.29      131.39      9.07 o
   3  10   2       32.97       39.43      5.60 o
   4  10   2      100.14      108.79      7.61 o
   5  10   2        9.66       16.92      8.36 o
   6  10   2       56.43       60.92     12.37 o
  -5  11   2        6.54       10.98      8.84 o
  -4  11   2       51.97       45.77      6.18 o
  -3  11   2        8.06        6.94      4.09 o
  -2  11   2       81.39       80.26      7.55 o
  -1  11   2      175.78      178.15      8.60 o
   0  11   2       16.77       16.42      4.71 o
   1  11   2      175.35      157.14      9.68 o
   2  11   2       82.94       86.52      9.52 o
   3  11   2        7.52        6.36      4.28 o
   4  11   2       51.76       60.36     10.91 o
   5  11   2        7.01        6.12      8.65 o
  -4  12   2        2.79        9.22      4.87 o
  -3  12   2        6.52       13.66      5.50 o
  -2  12   2       10.79       13.35      4.96 o
  -1  12   2        0.68       -0.42      4.26 o
   0  12   2       12.21        9.05      5.95 o
   1  12   2        0.68        6.90      4.54 o
   2  12   2        9.70       15.95      6.40 o
   3  12   2        6.37       10.04      4.75 o
   4  12   2        2.53       14.18      5.76 o
  -3  13   2       10.77       14.79      6.19 o
  -2  13   2        1.13       -0.55      5.06 o
  -1  13   2        2.88       10.27      5.46 o
   0  13   2        0.07       -7.61      7.61 o
   1  13   2        2.84        5.30      5.28 o
   2  13   2        1.04       -1.82      4.67 o
   3  13   2       10.33       13.24      6.41 o
  -2  14   2       23.10       17.86      6.46 o
  -1  14   2        3.22        5.21      7.05 o
   0  14   2        2.03        2.48      6.21 o
   1  14   2        3.21       14.75      7.46 o
   2  14   2       22.33       25.25      7.10 o
   1   0   3    18226.62    17420.92    153.98 o
   2   0   3        1.60        1.82      0.58 o
   3   0   3      200.87      265.38      4.49 o
   4   0   3      384.55      389.41      6.43 o
   5   0   3       71.16       66.54      6.22 o
   6   0   3      151.50      160.70      9.31 o
   7   0   3       74.69       81.64      4.18 o
   8   0   3       69.84       88.11      5.69 o
  -8   1   3       12.37       25.97      8.51 o
  -7   1   3       26.76       28.06      3.33 o
  -6   1   3       24.28       23.51      3.15 o
  -5   1   3       90.86       89.37      3.03 o
  -4   1   3      142.21      169.25      3.73 o
  -3   1   3      861.83      822.18     10.23 o
  -2   1   3      148.84      155.57      2.85 o
  -1   1   3      210.97      194.34      2.43 o
   0   1   3      792.52      795.92      7.30 o
   1   1   3      226.20      202.29      2.16 o
   2   1   3      157.07      163.10      2.45 o
   3   1   3      850.63      825.13     10.29 o
   4   1   3      141.91      163.68      4.19 o
   5   1   3       89.92       98.73      7.63 o
   6   1   3       22.90       23.04      2.43 o
   7   1   3       26.65       23.48      3.74 o
   8   1   3       12.82       13.60      3.27 o
  -8   2   3        3.48       11.90      5.97 o
  -7   2   3       36.94       37.33      3.88 o
  -6   2   3       13.62       11.02      2.44 o
  -5   2   3      138.38      134.71      4.22 o
  -4   2   3       74.27       80.92      2.61 o
  -3   2   3      569.17      533.68      6.86 o
  -2   2   3     1285.20     1296.20     14.75 o
  -1   2   3     2943.88     2921.65     29.13 o
   0   2   3     3373.82     3366.86     27.66 o
   1   2   3     2943.26     2934.81     26.35 o
   2   2   3     1283.96     1319.82     13.90 o
   3   2   3      554.50      519.99      6.37 o
   4   2   3       75.74       83.67      2.95 o
   5   2   3      138.78      148.48      6.57 o
   6   2   3       14.54       14.75      3.51 o
   7   2   3       37.03       27.62      3.48 o
   8   2   3        3.40        2.02      4.47 o
  -8   3   3        0.22       -1.01      5.46 o
  -7   3   3        9.40        4.05      2.97 o
  -6   3   3      263.64      261.30      6.21 o
  -5   3   3       22.28       16.83      1.97 o
  -4   3   3      230.61      219.04      4.59 o
  -3   3   3      674.50      675.29     10.39 o
  -2   3   3      396.17      418.96      6.42 o
  -1   3   3     1980.82     1881.75     18.22 o
   0   3   3       19.78       17.26      0.82 o
   1   3   3     1953.71     1834.43     17.25 o
   2   3   3      400.63      424.99      6.00 o
   3   3   3      690.64      704.62      9.09 o
   4   3   3      230.39      217.43      5.09 o
   5   3   3       23.25       13.19      3.28 o
   6   3   3      265.65      257.07     10.05 o
   7   3   3        9.47       10.58      2.90 o
   8   3   3        0.24        4.86      3.19 o
  -8   4   3       10.91       23.86      8.02 o
  -7   4   3       16.48       12.53      3.48 o
  -6   4   3       84.65       85.53      4.13 o
  -5   4   3       59.81       57.26      3.13 o
  -4   4   3      195.71      198.77      4.59 o
  -3   4   3      358.72      382.59      6.68 o
  -2   4   3     2286.95     2463.29     26.90 o
  -1   4   3     3701.27     3593.30     49.88 o
   0   4   3       67.67       54.73      1.73 o
   1   4   3     3721.04     3709.36     33.19 o
   2   4   3     2288.29     2449.92     22.99 o
   3   4   3      375.73      395.56      5.28 o
   4   4   3      198.75      199.11      3.96 o
   5   4   3       59.89       60.20      3.89 o
   6   4   3       85.76       88.50      5.62 o
   7   4   3       16.53       15.91      3.27 o
   8   4   3       10.63       11.78      3.69 o
  -7   5   3        9.73        3.16      3.59 o
  -6   5   3      143.55      134.97      5.86 o
  -5   5   3      519.26      485.80     10.24 o
  -4   5   3      178.96      182.49      5.08 o
  -3   5   3       79.99       96.27      3.37 o
  -2   5   3       82.28       92.07      3.03 o
  -1   5   3     1201.20     1249.31     15.14 o
   0   5   3      337.89      393.06      5.19 o
   1   5   3     1218.17     1272.50     13.48 o
   2   5   3       77.59       90.63      2.42 o
   3   5   3       75.54       87.03      3.73 o
   4   5   3      185.95      181.88      3.43 o
   5   5   3      523.07      477.20     12.11 o
   6   5   3      142.28      138.03      7.25 o
   7   5   3        9.76       10.44      3.16 o
  -7   6   3       14.88        9.56      4.40 o
  -6   6   3      104.12      102.44      5.82 o
  -5   6   3       27.95       38.93      3.67 o
  -4   6   3      930.78      898.28     14.61 o
  -3   6   3       45.42       41.71      1.99 o
  -2   6   3      249.57      252.54      4.96 o
  -1   6   3      342.00      328.64      5.75 o
   0   6   3      135.73      144.17      3.43 o
   1   6   3      332.97      312.76      6.81 o
   2   6   3      250.23      250.45      4.69 o
   3   6   3       48.88       48.22      2.09 o
   4   6   3      921.00      879.71     11.21 o
   5   6   3       27.57       31.34      3.11 o
   6   6   3      105.44       96.91      6.75 o
   7   6   3       14.86       18.21     12.78 o
  -7   7   3        3.39       -1.20      4.55 o
  -6   7   3       20.24       25.92      4.89 o
  -5   7   3       38.89       34.33      7.25 o
  -4   7   3       74.86       73.69      4.95 o
  -3   7   3      146.57      144.50      4.40 o
  -2   7   3        3.62        4.77      1.49 o
  -1   7   3       11.70        9.13      1.95 o
   0   7   3        9.65       16.23      1.76 o
   1   7   3        9.66       10.94      1.56 o
   2   7   3        3.97        2.65      1.29 o
   3   7   3      142.01      144.20      4.36 o
   4   7   3       74.77       74.52      3.34 o
   5   7   3       39.88       30.49      3.53 o
   6   7   3       20.62       20.75      3.28 o
   7   7   3        3.44        1.71      2.74 o
  -7   8   3        4.46        7.48      7.73 o
  -6   8   3       13.47       21.13     10.86 o
  -5   8   3        4.26        1.91      3.50 o
  -4   8   3       42.27       39.08      5.25 o
  -3   8   3       52.76       59.89      3.43 o
  -2   8   3      150.86      137.81      4.49 o
  -1   8   3       69.22       70.50      3.42 o
   0   8   3       67.59       80.18      3.50 o
   1   8   3       75.87       71.50      3.46 o
   2   8   3      152.95      139.13      4.53 o
   3   8   3       53.35       54.67      4.50 o
   4   8   3       40.86       42.16      2.72 o
   5   8   3        4.41        0.44      2.60 o
   6   8   3       12.87       30.57      8.74 o
   7   8   3        4.50        1.36      6.47 o
  -6   9   3       43.11       42.32      7.46 o
  -5   9   3       19.12       22.77      4.98 o
  -4   9   3       74.17       64.38      3.43 o
  -3   9   3      310.56      300.18      9.45 o
  -2   9   3       66.40       59.33      4.47 o
  -1   9   3      224.37      220.86      7.24 o
   0   9   3        3.38        1.58      2.72 o
   1   9   3      230.54      214.65      8.72 o
   2   9   3       67.30       54.99      4.94 o
   3   9   3      305.67      271.23      9.39 o
   4   9   3       73.95       61.64      4.96 o
   5   9   3       18.72       19.51      4.68 o
   6   9   3       42.00       36.49      9.97 o
  -6  10   3       25.11       27.97     10.10 o
  -5  10   3       16.67        8.21      8.21 o
  -4  10   3       33.37       40.18      4.65 o
  -3  10   3      136.55      128.83     10.28 o
  -2  10   3       99.28       71.65      6.83 o
  -1  10   3      480.95      445.74     16.55 o
   0  10   3       57.86       55.43      5.33 o
   1  10   3      480.82      456.30     13.00 o
   2  10   3      100.61       93.16      7.52 o
   3  10   3      133.32      144.56     15.88 o
   4  10   3       32.58       36.37      5.51 o
   5  10   3       16.79       10.66      3.47 o
   6  10   3       24.39       29.01     10.04 o
  -5  11   3       62.61       73.23     14.58 o
  -4  11   3       90.57       92.65      7.84 o
  -3  11   3        1.04        1.06      3.78 o
  -2  11   3       22.48       21.68      5.15 o
  -1  11   3       23.64       38.73      5.21 o
   0  11   3       55.61       63.66      5.94 o
   1  11   3       24.18       23.47      5.56 o
   2  11   3       23.45       33.80      5.88 o
   3  11   3        0.94        4.75      4.14 o
   4  11   3       90.32       99.95     11.79 o
   5  11   3       62.19       69.81      6.31 o
  -4  12   3       15.34       31.72      6.23 o
  -3  12   3       50.17       60.03      8.19 o
  -2  12   3       16.60        8.67      4.79 o
  -1  12   3       87.51       87.50      8.33 o
   0  12   3        0.74        2.28      4.38 o
   1  12   3       86.74      100.66      9.10 o
   2  12   3       16.48       10.04      5.03 o
   3  12   3       50.69       60.91      7.35 o
   4  12   3       15.87       18.22      8.81 o
  -3  13   3       17.33       19.24      7.04 o
  -2  13   3       13.82       14.19      7.23 o
  -1  13   3        5.42       -1.77      4.82 o
   0  13   3        6.38        5.91      6.70 o
   1  13   3        5.41       10.24      5.23 o
   2  13   3       13.66        6.96      5.61 o
   3  13   3       17.44       23.60      6.38 o
  -2  14   3        0.50       -4.91      4.91 o
  -1  14   3       23.95       28.28      8.47 o
   0  14   3        6.96       15.23      7.54 o
   1  14   3       24.14       39.79      7.45 o
   2  14   3        0.54       -1.05      5.32 o
   0   0   4    10274.71     9582.76    109.96 o
   1   0   4     7141.55     6921.07     54.55 o
   2   0   4     1083.02      959.69     10.59 o
   3   0   4      446.13      442.45      6.51 o
   4   0   4      110.74      108.58      3.15 o
   5   0   4       18.82       18.65      2.39 o
   6   0   4       15.55       19.32      4.32 o
   7   0   4        0.85        0.09      1.93 o
   8   0   4        0.14        6.00      2.90 o
  -8   1   4       17.19       10.72      4.53 o
  -7   1   4       51.72       53.14      4.04 o
  -6   1   4       77.04       79.47      3.87 o
  -5   1   4       37.98       31.96      2.12 o
  -4   1   4        0.13        0.22      1.02 o
  -3   1   4     1432.41     1472.92     16.91 o
  -2   1   4      246.91      232.16      3.62 o
  -1   1   4     1828.48     1852.98     16.78 o
   0   1   4      442.08      409.00      4.09 o
   1   1   4     1816.41     1822.16     14.36 o
   2   1   4      236.91      225.99      3.17 o
   3   1   4     1415.52     1456.12     16.98 o
   4   1   4        0.02        0.09      1.17 o
   5   1   4       37.63       26.67      3.44 o
   6   1   4       76.12       79.42      5.60 o
   7   1   4       51.84       48.25      4.78 o
   8   1   4       17.21       18.03      5.62 o
  -8   2   4       27.03       37.06      7.70 o
  -7   2   4       83.24       79.75      8.10 o
  -6   2   4       90.01       97.24      3.33 o
  -5   2   4      144.53      147.10      4.50 o
  -4   2   4       40.21       48.63      2.23 o
  -3   2   4       44.40       48.39      1.82 o
  -2   2   4     2464.72     2531.64     25.83 o
  -1   2   4        6.22        5.60      0.95 o
   0   2   4     3808.45     3799.67     30.01 o
   1   2   4        5.93        6.21      0.66 o
   2   2   4     2448.44     2550.89     25.82 o
   3   2   4       42.22       47.21      1.76 o
   4   2   4       42.17       51.30      2.73 o
   5   2   4      149.15      155.29      9.72 o
   6   2   4       91.06       90.43      6.13 o
   7   2   4       81.56       70.79      6.84 o
   8   2   4       27.05       35.93      4.73 o
  -8   3   4        6.39       12.44      6.16 o
  -7   3   4       44.97       46.55      4.60 o
  -6   3   4      339.17      346.15      9.05 o
  -5   3   4      476.27      481.55     17.31 o
  -4   3   4      107.23      121.97      3.51 o
  -3   3   4     1155.61     1210.55     16.66 o
  -2   3   4     1951.71     1961.15     21.69 o
  -1   3   4      436.26      437.41      5.33 o
   0   3   4     3094.59     3026.54     25.24 o
   1   3   4      433.99      439.03      4.83 o
   2   3   4     1919.09     1931.36     21.68 o
   3   3   4     1160.10     1210.14     14.49 o
   4   3   4      105.13      121.21      2.94 o
   5   3   4      471.29      468.24     13.50 o
   6   3   4      337.32      336.69     15.30 o
   7   3   4       46.41       52.50      4.45 o
   8   3   4        6.37       13.87      3.63 o
  -7   4   4       11.73       10.71      2.54 o
  -6   4   4      111.76      104.14      5.61 o
  -5   4   4      182.56      171.63      4.98 o
  -4   4   4      294.76      276.90      5.80 o
  -3   4   4      262.49      247.83      5.06 o
  -2   4   4      554.05      534.06      6.94 o
  -1   4   4      961.22     1045.98     11.88 o
   0   4   4     3046.81     3038.57     27.91 o
   1   4   4      952.27     1057.40     10.73 o
   2   4   4      573.60      544.27      6.35 o
   3   4   4      255.83      233.15      4.15 o
   4   4   4      287.62      277.54      6.22 o
   5   4   4      181.51      181.78      6.47 o
   6   4   4      111.21      116.34      9.55 o
   7   4   4       11.15        8.83      4.40 o
  -7   5   4       32.76       39.50      6.30 o
  -6   5   4        9.37       13.31      2.88 o
  -5   5   4      229.34      219.29      7.57 o
  -4   5   4       31.22       33.95      2.88 o
  -3   5   4     1019.15      998.96     13.99 o
  -2   5   4      448.93      458.01      6.55 o
  -1   5   4     2266.97     2481.14     27.71 o
   0   5   4      410.78      386.30      5.39 o
   1   5   4     2265.02     2501.08     24.76 o
   2   5   4      468.15      475.33      6.61 o
   3   5   4     1028.39      993.19     11.24 o
   4   5   4       30.30       32.81      2.14 o
   5   5   4      231.39      226.83      5.71 o
   6   5   4        9.07       11.13      2.94 o
   7   5   4       31.93       26.15      3.78 o
  -7   6   4       19.96       21.92      5.15 o
  -6   6   4        5.02        9.47      2.76 o
  -5   6   4       81.59       77.19      5.51 o
  -4   6   4      153.03      153.05      5.13 o
  -3   6   4      176.60      180.04      3.67 o
  -2   6   4      309.18      310.60      6.15 o
  -1   6   4      101.92      118.65      4.32 o
   0   6   4     1229.38     1230.18     26.27 o
   1   6   4      100.19      114.64      3.13 o
   2   6   4      317.56      319.82      5.79 o
   3   6   4      182.15      184.12      3.67 o
   4   6   4      148.02      145.10      4.31 o
   5   6   4       81.54       73.66      4.73 o
   6   6   4        4.79       -1.48      2.18 o
   7   6   4       19.70       18.91      4.06 o
  -7   7   4        0.47        5.85      4.45 o
  -6   7   4       85.12      102.55      7.37 o
  -5   7   4       49.33       52.48      4.60 o
  -4   7   4      110.99      108.71      5.55 o
  -3   7   4      133.63      133.78      3.79 o
  -2   7   4       98.95      110.59      4.83 o
  -1   7   4      126.20      120.10      3.73 o
   0   7   4      180.90      199.76      4.37 o
   1   7   4      123.85      121.19      3.38 o
   2   7   4       95.95       95.74      3.53 o
   3   7   4      138.30      130.45      4.08 o
   4   7   4      112.54      106.89      3.63 o
   5   7   4       48.10       47.40      3.98 o
   6   7   4       85.27       80.58      5.01 o
   7   7   4        0.58        1.54      2.87 o
  -6   8   4        8.89        5.51      4.77 o
  -5   8   4        2.17        0.54      5.83 o
  -4   8   4      164.89      173.71      8.80 o
  -3   8   4        6.01        4.53      2.02 o
  -2   8   4       70.05       68.28      3.39 o
  -1   8   4       93.61       94.51      3.87 o
   0   8   4      132.29      124.72      4.73 o
   1   8   4       92.30       95.64      3.60 o
   2   8   4       73.00       69.29      3.51 o
   3   8   4        5.36       -0.07      1.78 o
   4   8   4      164.78      163.84      4.99 o
   5   8   4        2.58        2.51      1.87 o
   6   8   4        9.15       20.99      3.70 o
  -6   9   4       24.83       29.70     10.81 o
  -5   9   4       21.93       32.30      5.63 o
  -4   9   4       26.62       21.26      4.45 o
  -3   9   4       18.03       19.89      3.10 o
  -2   9   4      289.18      269.34      8.23 o
  -1   9   4       79.11       77.04      4.84 o
   0   9   4       42.85       47.03      4.74 o
   1   9   4       80.67       84.48      5.83 o
   2   9   4      296.26      284.10     11.19 o
   3   9   4       16.84       13.33      3.55 o
   4   9   4       26.99       29.26      4.08 o
   5   9   4       22.90       23.00      3.56 o
   6   9   4       24.66       25.47      9.15 o
  -6  10   4       25.44       29.48     10.51 o
  -5  10   4       69.08      100.82     15.18 o
  -4  10   4       15.97       21.99      2.79 o
  -3  10   4       69.36       68.22      6.34 o
  -2  10   4        5.02        9.45      4.22 o
  -1  10   4      177.44      177.65      8.14 o
   0  10   4      136.97      135.71      7.28 o
   1  10   4      176.38      183.68      8.38 o
   2  10   4        5.39        5.62      3.91 o
   3  10   4       71.24       78.40      7.18 o
   4  10   4       16.87       13.09      4.20 o
   5  10   4       69.69      106.57      7.25 o
   6  10   4       25.70       31.34     10.80 o
  -5  11   4       24.29       31.31     10.98 o
  -4  11   4       21.73       23.86      6.85 o
  -3  11   4        3.69        0.45      3.72 o
  -2  11   4       52.18       49.05      6.46 o
  -1  11   4      162.30      152.51      8.68 o
   0  11   4       13.56       10.39      3.78 o
   1  11   4      162.86      153.35      9.37 o
   2  11   4       50.87       55.79      9.19 o
   3  11   4        3.60        3.20      4.19 o
   4  11   4       21.88       21.58      6.00 o
   5  11   4       23.56       33.63      5.39 o
  -4  12   4       11.79       22.94      5.20 o
  -3  12   4       32.28       25.99     11.22 o
  -2  12   4        5.22       -0.14      4.38 o
  -1  12   4       18.33       21.21      5.45 o
   0  12   4      147.78      163.53     15.33 o
   1  12   4       18.07       16.37      8.42 o
   2  12   4        4.62        9.92      4.73 o
   3  12   4       31.62       31.77      6.40 o
   4  12   4       11.72       16.44      6.04 o
  -3  13   4        9.96       14.22      6.64 o
  -2  13   4       12.81       17.76      5.91 o
  -1  13   4        3.86       -1.57      4.71 o
   0  13   4       55.00       77.91     10.46 o
   1  13   4        3.79        9.14      5.19 o
   2  13   4       12.24       10.16      5.68 o
   3  13   4        9.58       19.26      6.08 o
  -2  14   4        3.18        5.84      5.96 o
  -1  14   4       13.70        5.53      7.11 o
   0  14   4       16.71       17.49     10.80 o
   1  14   4       13.74        0.53      5.63 o
   2  14   4        3.43        2.45      5.46 o
   1   0   5     3067.24     3031.43     25.05 o
   2   0   5       23.81       18.85      1.00 o
   3   0   5       64.63       56.39      2.20 o
   4   0   5       63.96       70.44      2.75 o
   5   0   5        9.38        3.18      1.82 o
   6   0   5        0.41        4.49      3.33 o
   7   0   5        8.79       16.42      4.37 o
   8   0   5        9.86       15.61      3.26 o
  -8   1   5        9.65       12.75      3.42 o
  -7   1   5       43.56       30.13      3.99 o
  -6   1   5       50.60       45.17      4.06 o
  -5   1   5      110.98      105.59      3.82 o
  -4   1   5      100.48       97.43      3.41 o
  -3   1   5     1150.45     1174.08     14.13 o
  -2   1   5      832.00      879.54      9.79 o
  -1   1   5    16724.97    16092.87    134.63 o
   0   1   5    10309.43     9672.00     74.88 o
   1   1   5    16523.33    15971.81    119.93 o
   2   1   5      840.35      884.89      9.85 o
   3   1   5     1161.55     1193.27     14.24 o
   4   1   5      102.19      101.42      3.77 o
   5   1   5      114.28      114.37      3.55 o
   6   1   5       52.47       43.90      8.86 o
   7   1   5       43.83       37.09      4.26 o
   8   1   5        9.77       17.16      4.82 o
  -8   2   5        9.29        9.78      5.78 o
  -7   2   5       22.35       18.36      3.17 o
  -6   2   5       34.63       37.06      2.67 o
  -5   2   5      282.84      299.88      6.85 o
  -4   2   5      415.91      422.17      6.82 o
  -3   2   5      898.18      874.76     11.10 o
  -2   2   5      692.92      740.56      8.55 o
  -1   2   5     1125.87     1113.54     11.41 o
   0   2   5    10851.42    10412.57     80.71 o
   1   2   5     1147.71     1143.40     10.41 o
   2   2   5      678.84      716.01     10.50 o
   3   2   5      906.10      909.05      9.99 o
   4   2   5      408.70      407.92      7.43 o
   5   2   5      286.99      316.38     14.20 o
   6   2   5       34.55       35.58      4.42 o
   7   2   5       22.42       24.01     12.74 o
   8   2   5        9.63       11.18      3.64 o
  -8   3   5       35.46       45.67      8.30 o
  -7   3   5        1.16        0.17      2.92 o
  -6   3   5       15.73       20.78      2.86 o
  -5   3   5       60.72       50.47      3.16 o
  -4   3   5      278.59      270.53      5.36 o
  -3   3   5       15.74       15.34      1.90 o
  -2   3   5     1036.37     1138.90     13.45 o
  -1   3   5     1581.49     1583.21     15.96 o
   0   3   5      590.45      582.99      6.11 o
   1   3   5     1611.85     1604.26     15.15 o
   2   3   5     1040.68     1117.64     13.43 o
   3   3   5       19.43       19.85      1.62 o
   4   3   5      271.33      264.67      4.72 o
   5   3   5       63.05       57.14      5.02 o
   6   3   5       16.87       28.29     10.54 o
   7   3   5        1.18        8.04      5.30 o
   8   3   5       34.96       38.60      4.46 o
  -7   4   5        5.60        6.07      3.27 o
  -6   4   5       15.82       20.85      4.13 o
  -5   4   5      317.70      318.47      8.64 o
  -4   4   5      118.63      115.76      3.99 o
  -3   4   5      687.79      724.37     10.63 o
  -2   4   5      636.22      666.54      8.25 o
  -1   4   5      703.48      718.87      8.73 o
   0   4   5      192.65      186.65      3.75 o
   1   4   5      697.61      717.48      7.86 o
   2   4   5      637.42      677.22      9.43 o
   3   4   5      677.32      721.31     10.26 o
   4   4   5      123.49      122.97      3.37 o
   5   4   5      320.83      325.51      7.94 o
   6   4   5       15.86       35.52     14.42 o
   7   4   5        5.49        4.28      2.33 o
  -7   5   5        5.45        4.58      3.92 o
  -6   5   5       64.58       64.24      4.58 o
  -5   5   5      247.95      267.27      7.20 o
  -4   5   5      257.28      264.61      9.91 o
  -3   5   5     1002.64     1047.55     14.56 o
  -2   5   5      147.56      152.75      4.41 o
  -1   5   5     1937.95     1935.37     22.02 o
   0   5   5      816.15      861.46      9.86 o
   1   5   5     1896.68     1914.94     19.64 o
   2   5   5      148.64      153.51      3.33 o
   3   5   5     1010.74     1039.47     11.72 o
   4   5   5      251.35      254.55      4.25 o
   5   5   5      245.92      248.15     10.60 o
   6   5   5       64.08       65.83      4.18 o
   7   5   5        5.53        3.05      3.12 o
  -7   6   5       24.29       26.98      5.39 o
  -6   6   5       15.27       17.36      4.23 o
  -5   6   5       26.61       35.41      4.77 o
  -4   6   5       65.19       57.61      5.49 o
  -3   6   5     1145.12     1121.52     13.36 o
  -2   6   5       42.65       50.36      2.80 o
  -1   6   5       90.69       97.23      3.72 o
   0   6   5       90.65      105.41      2.78 o
   1   6   5       82.32       88.14      2.76 o
   2   6   5       40.12       42.44      2.14 o
   3   6   5     1141.61     1113.08     12.26 o
   4   6   5       66.93       71.54      4.18 o
   5   6   5       26.69       30.17      2.10 o
   6   6   5       14.54       16.18      3.59 o
   7   6   5       24.20       17.86      3.74 o
  -7   7   5        3.87        1.25      7.92 o
  -6   7   5       38.39       45.05      7.02 o
  -5   7   5       47.26       54.93      5.79 o
  -4   7   5      147.91      148.42      6.35 o
  -3   7   5      102.26       90.61      4.33 o
  -2   7   5       92.01       92.51      3.28 o
  -1   7   5      508.60      536.52      9.24 o
   0   7   5       40.02       41.51      2.59 o
   1   7   5      528.98      560.81      8.13 o
   2   7   5       89.36       88.43      4.69 o
   3   7   5      101.22       93.77      3.94 o
   4   7   5      145.16      150.99      4.24 o
   5   7   5       46.19       57.78      3.51 o
   6   7   5       38.58       32.98      3.69 o
   7   7   5        3.81        2.18      3.11 o
  -6   8   5        3.73        3.23      4.29 o
  -5   8   5       11.27       11.22      4.14 o
  -4   8   5       63.28       64.45      6.43 o
  -3   8   5       23.78       31.18      2.98 o
  -2   8   5       41.35       43.03      2.94 o
  -1   8   5      233.97      233.75      5.47 o
   0   8   5       83.57       78.66      3.61 o
   1   8   5      225.62      231.26      5.45 o
   2   8   5       42.92       47.74      3.29 o
   3   8   5       23.64       24.66      2.59 o
   4   8   5       64.50       61.75      3.12 o
   5   8   5       10.90        8.01      1.90 o
   6   8   5        3.57        0.23      3.01 o
  -6   9   5       15.07       25.87      7.76 o
  -5   9   5       30.93       26.59      5.46 o
  -4   9   5       14.22       11.89      6.81 o
  -3   9   5       72.76       89.48      4.85 o
  -2   9   5     1070.43      999.09     18.41 o
  -1   9   5      632.08      614.78     14.82 o
   0   9   5      359.55      329.08     10.38 o
   1   9   5      618.30      576.65     12.91 o
   2   9   5     1068.39      986.59     20.71 o
   3   9   5       73.15       74.79      5.46 o
   4   9   5       15.25       13.21      3.93 o
   5   9   5       31.05       33.65      4.67 o
   6   9   5       14.40        9.00      8.18 o
  -6  10   5       16.31       14.11      9.22 o
  -5  10   5       46.66       31.75     10.83 o
  -4  10   5       32.89       36.66      3.86 o
  -3  10   5       60.17       56.56      5.87 o
  -2  10   5       86.68       67.57      6.63 o
  -1  10   5       32.47       35.55      5.11 o
   0  10   5      463.71      440.18     12.93 o
   1  10   5       30.79       30.14      5.28 o
   2  10   5       87.93       77.26      7.21 o
   3  10   5       62.37       68.38      6.93 o
   4  10   5       31.49       29.16      5.22 o
   5  10   5       46.08       49.24      5.73 o
   6  10   5       16.27       32.83     10.61 o
  -5  11   5       56.00       81.56     15.02 o
  -4  11   5        5.75       11.90      5.59 o
  -3  11   5       27.51       31.35      8.96 o
  -2  11   5       43.88       50.10      6.53 o
  -1  11   5      127.16      127.70      7.74 o
   0  11   5       49.69       55.28      9.13 o
   1  11   5      130.04      149.65     10.67 o
   2  11   5       44.81       31.05      5.96 o
   3  11   5       26.32       28.00      5.59 o
   4  11   5        5.39        7.02      5.08 o
   5  11   5       56.73       58.64      7.56 o
  -4  12   5       42.77       64.04      6.64 o
  -3  12   5        8.81        6.72      5.14 o
  -2  12   5       57.02       54.49      7.19 o
  -1  12   5        4.30        1.82      4.57 o
   0  12   5        4.80        5.25      4.55 o
   1  12   5        3.84        2.49      4.68 o
   2  12   5       58.02       55.67      7.33 o
   3  12   5        8.64        7.02      4.98 o
   4  12   5       42.65       51.16     11.02 o
  -3  13   5       31.01       25.80      6.68 o
  -2  13   5       12.11        3.82      5.35 o
  -1  13   5        4.13        5.70      4.97 o
   0  13   5        1.88        9.32      6.82 o
   1  13   5        4.27        3.11      4.88 o
   2  13   5       12.23        3.68      5.32 o
   3  13   5       31.82       28.19      6.36 o
  -2  14   5        0.20       -2.90      5.16 o
  -1  14   5        0.62       -6.26      6.32 o
   0  14   5        1.13        1.19      8.89 o
   1  14   5        0.56       -4.82      4.82 o
   2  14   5        0.22       -5.18      5.18 o
   0   0   6    32730.48    29973.37    306.65 o
   1   0   6       15.47       21.65      0.70 o
   2   0   6       68.19       69.95      2.11 o
   3   0   6      502.28      526.87      7.62 o
   4   0   6       23.81       22.08      1.92 o
   5   0   6      189.12      179.61      8.28 o
   6   0   6        0.16       -1.12      3.14 o
   7   0   6      179.90      186.53      6.51 o
   8   0   6        1.79        7.29      2.78 o
  -8   1   6        1.51       -2.96      2.96 o
  -7   1   6        3.73        2.44      2.72 o
  -6   1   6       62.71       68.41      3.25 o
  -5   1   6      219.41      214.14      7.98 o
  -4   1   6      216.99      205.56      5.06 o
  -3   1   6       28.75       36.09      1.78 o
  -2   1   6      813.71      887.81      9.61 o
  -1   1   6     9641.67     9740.47     81.51 o
   0   1   6     1103.59     1127.75     10.15 o
   1   1   6     9632.72     9657.21     73.04 o
   2   1   6      856.73      931.22      9.66 o
   3   1   6       26.58       34.95      2.04 o
   4   1   6      219.06      211.25      4.67 o
   5   1   6      216.05      206.25      5.41 o
   6   1   6       61.61       68.20      9.77 o
   7   1   6        3.97        3.73      2.42 o
   8   1   6        1.51        4.28      2.54 o
  -8   2   6        1.05       -4.23      4.23 o
  -7   2   6       39.54       27.16      4.15 o
  -6   2   6       26.77       20.24      2.45 o
  -5   2   6       66.04       63.19      3.36 o
  -4   2   6       91.81       87.12      3.15 o
  -3   2   6      355.98      359.89      5.62 o
  -2   2   6      164.23      179.90      3.15 o
  -1   2   6     3718.24     3727.95     34.94 o
   0   2   6     8928.28     9008.87     72.63 o
   1   2   6     3725.76     3688.09     31.85 o
   2   2   6      158.04      173.20      3.19 o
   3   2   6      352.52      352.47      4.95 o
   4   2   6       91.17       94.29      3.43 o
   5   2   6       68.94       64.88      3.12 o
   6   2   6       26.33       23.15      5.38 o
   7   2   6       40.74       37.98      7.30 o
   8   2   6        1.04        3.36      4.56 o
  -8   3   6        3.06        0.88      5.33 o
  -7   3   6       19.68       16.75      2.75 o
  -6   3   6      222.47      213.14     13.72 o
  -5   3   6      231.97      221.13      6.17 o
  -4   3   6      348.76      321.16      6.09 o
  -3   3   6      131.95      135.62      3.49 o
  -2   3   6     2802.73     2926.75     31.75 o
  -1   3   6     1270.96     1252.02     12.95 o
   0   3   6     4939.46     4794.10     41.15 o
   1   3   6     1267.44     1252.50     12.26 o
   2   3   6     2788.18     2919.85     31.78 o
   3   3   6      127.71      125.29      3.19 o
   4   3   6      357.81      327.73      5.45 o
   5   3   6      236.22      224.43      5.48 o
   6   3   6      224.29      213.11     12.07 o
   7   3   6       19.49       21.11      6.27 o
   8   3   6        3.08        5.18      4.32 o
  -7   4   6       14.86       18.43      3.85 o
  -6   4   6        3.84        4.32      2.17 o
  -5   4   6        0.96       -1.20      2.14 o
  -4   4   6      101.46       92.83      3.63 o
  -3   4   6      835.25      878.28     12.47 o
  -2   4   6      927.06     1029.17     14.18 o
  -1   4   6       69.90       75.79      2.54 o
   0   4   6      451.38      460.46      5.87 o
   1   4   6       71.09       80.25      2.01 o
   2   4   6      944.93     1047.50     11.90 o
   3   4   6      838.97      891.78     11.73 o
   4   4   6      101.40       97.24      3.15 o
   5   4   6        1.20        4.03      1.45 o
   6   4   6        3.70        7.94      4.83 o
   7   4   6       15.27       25.82      8.40 o
  -7   5   6       21.22       17.69      4.70 o
  -6   5   6       31.61       22.72      3.44 o
  -5   5   6      183.04      186.20      6.74 o
  -4   5   6       81.31       86.93      5.22 o
  -3   5   6      228.62      239.69      5.42 o
  -2   5   6      602.03      542.86      8.35 o
  -1   5   6      549.91      544.68      9.83 o
   0   5   6     1107.32     1061.78     11.77 o
   1   5   6      545.55      556.85      7.10 o
   2   5   6      609.68      552.63      7.48 o
   3   5   6      233.17      238.67      4.96 o
   4   5   6       78.64       68.96      2.92 o
   5   5   6      181.91      173.25      3.86 o
   6   5   6       31.81       23.46      3.71 o
   7   5   6       21.83       20.03      3.88 o
  -7   6   6       25.22       29.71      7.13 o
  -6   6   6       60.49       66.89      7.63 o
  -5   6   6      172.89      172.32      6.73 o
  -4   6   6      293.50      284.46      8.57 o
  -3   6   6       31.66       35.51      2.17 o
  -2   6   6      264.82      268.46      5.50 o
  -1   6   6      601.67      629.19      9.26 o
   0   6   6        5.82        3.12      1.06 o
   1   6   6      605.67      645.18      8.65 o
   2   6   6      266.40      261.70      4.90 o
   3   6   6       32.29       35.47      2.31 o
   4   6   6      292.77      292.61      5.32 o
   5   6   6      171.79      164.64      5.05 o
   6   6   6       61.05       67.75      3.97 o
   7   6   6       26.14       24.17      9.26 o
  -7   7   6       59.16       70.20      7.78 o
  -6   7   6       13.84       13.11      4.45 o
  -5   7   6       20.68       17.49      4.27 o
  -4   7   6      325.41      306.57      9.22 o
  -3   7   6      856.69      872.55     17.52 o
  -2   7   6      295.20      300.07      5.87 o
  -1   7   6      229.46      257.79      5.84 o
   0   7   6      758.02      770.90     10.38 o
   1   7   6      230.79      257.70      5.44 o
   2   7   6      289.83      289.04      5.84 o
   3   7   6      861.57      855.84     12.21 o
   4   7   6      320.53      307.59      6.17 o
   5   7   6       21.81       18.34      1.96 o
   6   7   6       14.04       16.31      2.96 o
   7   7   6       59.14       68.64      7.97 o
  -6   8   6        2.10       -2.78      4.88 o
  -5   8   6       23.96       19.89      4.72 o
  -4   8   6       22.44       26.28      4.69 o
  -3   8   6      147.69      143.30      5.20 o
  -2   8   6      311.52      323.87      7.01 o
  -1   8   6      348.98      334.65      6.78 o
   0   8   6      102.81      104.48      3.89 o
   1   8   6      347.25      347.24      7.23 o
   2   8   6      316.36      313.98      6.94 o
   3   8   6      148.25      142.11      4.74 o
   4   8   6       23.63       27.15      2.45 o
   5   8   6       23.22       24.98      2.57 o
   6   8   6        2.09        2.28      4.21 o
  -6   9   6        0.42       -3.96      3.96 o
  -5   9   6       20.07       26.77      5.32 o
  -4   9   6        2.48        9.63      3.86 o
  -3   9   6      107.13       80.46      4.62 o
  -2   9   6      132.93      151.39      6.32 o
  -1   9   6      375.10      379.15      9.91 o
   0   9   6       82.21       79.80      5.00 o
   1   9   6      373.27      378.39     10.06 o
   2   9   6      139.45      156.75      7.35 o
   3   9   6      108.82       85.12      5.22 o
   4   9   6        2.05        6.24      2.89 o
   5   9   6       20.15       21.84      6.78 o
   6   9   6        0.38        3.54      6.85 o
  -6  10   6       12.31       14.74      8.90 o
  -5  10   6       54.33       54.01     12.15 o
  -4  10   6        7.89        4.89      7.21 o
  -3  10   6      104.19      116.31      7.55 o
  -2  10   6       55.65       56.28      6.21 o
  -1  10   6      182.74      177.99     12.34 o
   0  10   6        6.63        1.81      3.42 o
   1  10   6      180.78      187.40      8.20 o
   2  10   6       55.40       63.12      6.12 o
   3  10   6      104.80      107.45     10.21 o
   4  10   6        7.61       -1.18      3.57 o
   5  10   6       53.99       63.41      6.62 o
   6  10   6       12.30       14.55      9.12 o
  -5  11   6        0.45       -0.63      8.62 o
  -4  11   6       17.97       20.10      4.12 o
  -3  11   6      137.69      155.92     10.38 o
  -2  11   6       75.52       82.76      7.56 o
  -1  11   6       35.49       40.32      5.23 o
   0  11   6       14.50       18.32      4.15 o
   1  11   6       34.94       33.28      7.53 o
   2  11   6       74.71       89.29      8.14 o
   3  11   6      136.35      142.63      9.46 o
   4  11   6       17.19       16.82      5.91 o
   5  11   6        0.36       -0.61      4.40 o
  -4  12   6       60.49       68.75      9.19 o
  -3  12   6       77.65       70.63      8.49 o
  -2  12   6       34.87       31.18      6.19 o
  -1  12   6        4.31        3.24      4.53 o
   0  12   6       11.01       16.58      5.35 o
   1  12   6        4.20       -2.99      4.94 o
   2  12   6       34.28       20.44      7.87 o
   3  12   6       77.29       78.96      8.42 o
   4  12   6       60.75       72.42      9.29 o
  -3  13   6        4.34        9.22      5.70 o
  -2  13   6       82.21       96.26     14.59 o
  -1  13   6       11.75        6.38      6.36 o
   0  13   6       29.09       28.11      7.94 o
   1  13   6       11.55        3.22      5.38 o
   2  13   6       81.73       85.63      9.11 o
   3  13   6        4.21        5.48      5.51 o
  -2  14   6        3.20        4.60      5.51 o
  -1  14   6        4.60       -0.74      8.00 o
   0  14   6       18.12       27.62      8.75 o
   1  14   6        4.61       10.00      6.04 o
   2  14   6        3.40        1.79      5.87 o
   1   0   7     2492.87     2506.07     19.49 o
   2   0   7     1532.49     1696.97     16.95 o
   3   0   7      122.18      128.43      3.46 o
   4   0   7       48.30       44.72      2.69 o
   5   0   7      108.76       99.64      5.01 o
   6   0   7        0.54       -1.57      1.57 o
   7   0   7       29.68       34.06      4.32 o
   8   0   7       91.00       84.49      7.32 o
  -8   1   7       10.71       14.44      3.40 o
  -7   1   7        8.06       10.12      5.05 o
  -6   1   7      122.52      120.09      4.33 o
  -5   1   7      219.55      213.88      8.30 o
  -4   1   7      189.30      205.37      5.19 o
  -3   1   7      823.11      841.96     11.41 o
  -2   1   7      357.36      403.77      5.01 o
  -1   1   7    20678.20    20074.51    167.49 o
   0   1   7     3595.55     3549.70     28.16 o
   1   1   7    20723.71    20081.25    149.86 o
   2   1   7      352.33      396.15      4.73 o
   3   1   7      799.91      815.47     10.81 o
   4   1   7      193.36      207.44      4.79 o
   5   1   7      225.13      206.81      5.75 o
   6   1   7      123.12      120.52      7.84 o
   7   1   7        8.12        3.60      6.47 o
   8   1   7       10.54       16.79      5.81 o
  -8   2   7       14.19       15.78      4.86 o
  -7   2   7        2.82        2.61      2.93 o
  -6   2   7       53.25       48.79      3.22 o
  -5   2   7       50.95       45.58      3.54 o
  -4   2   7      159.76      144.87      4.04 o
  -3   2   7      212.57      207.77      3.83 o
  -2   2   7      368.06      356.63      5.04 o
  -1   2   7     1207.63     1167.63     11.30 o
   0   2   7     2987.93     3000.62     26.07 o
   1   2   7     1185.45     1145.28     11.29 o
   2   2   7      355.82      350.17      4.88 o
   3   2   7      214.83      215.31      3.77 o
   4   2   7      159.77      151.38      4.44 o
   5   2   7       50.05       49.50      3.04 o
   6   2   7       52.27       56.50      7.22 o
   7   2   7        2.78        7.92      6.63 o
   8   2   7       14.16       18.34      3.43 o
  -8   3   7        8.53        8.14      5.81 o
  -7   3   7       12.31       18.22      2.95 o
  -6   3   7       76.27       69.22      4.40 o
  -5   3   7      633.98      595.52     12.71 o
  -4   3   7       41.83       37.86      2.30 o
  -3   3   7      723.39      689.89     10.13 o
  -2   3   7      788.39      840.76     10.68 o
  -1   3   7     1240.05     1193.48     12.94 o
   0   3   7       18.32       23.85      1.16 o
   1   3   7     1190.75     1156.51     11.65 o
   2   3   7      787.11      840.18      9.86 o
   3   3   7      733.20      709.20      9.55 o
   4   3   7       42.70       40.11      2.40 o
   5   3   7      624.91      608.64     11.28 o
   6   3   7       75.39       71.46      8.00 o
   7   3   7       12.15       13.35      7.07 o
   8   3   7        8.43        6.58      7.07 o
  -7   4   7       11.54       12.74      3.67 o
  -6   4   7      199.77      208.95      8.00 o
  -5   4   7      161.70      162.03      7.41 o
  -4   4   7      152.25      151.76      4.55 o
  -3   4   7        3.24        3.15      1.33 o
  -2   4   7      930.36      978.92     12.56 o
  -1   4   7      110.23      114.93      2.74 o
   0   4   7       34.90       32.21      1.51 o
   1   4   7      114.15      116.04      2.69 o
   2   4   7      917.95      952.00     12.98 o
   3   4   7        2.95       -0.08      1.29 o
   4   4   7      151.62      143.23      3.81 o
   5   4   7      159.77      153.88      4.01 o
   6   4   7      196.86      215.25     12.54 o
   7   4   7       11.57       22.73      8.21 o
  -7   5   7       22.36       32.00      5.81 o
  -6   5   7       18.08       24.87      4.35 o
  -5   5   7        6.42       10.35      2.83 o
  -4   5   7      430.60      410.83      9.15 o
  -3   5   7      499.63      496.44      7.88 o
  -2   5   7      666.29      717.55     10.22 o
  -1   5   7        2.72        3.25      1.10 o
   0   5   7      102.45       95.81      2.52 o
   1   5   7        5.23        5.05      1.07 o
   2   5   7      669.49      705.30      8.31 o
   3   5   7      482.86      478.37      6.33 o
   4   5   7      433.39      399.15     10.27 o
   5   5   7        6.56        8.21      2.01 o
   6   5   7       17.73       22.49      6.29 o
   7   5   7       22.36       24.03      3.87 o
  -7   6   7       13.90       30.57      5.78 o
  -6   6   7       62.67       74.78      6.45 o
  -5   6   7       74.47       74.97      4.87 o
  -4   6   7      169.26      155.05      6.39 o
  -3   6   7      385.14      353.89      7.68 o
  -2   6   7       38.07       36.01      2.10 o
  -1   6   7      246.49      236.15      4.89 o
   0   6   7      477.46      450.82      6.80 o
   1   6   7      245.98      226.30      6.33 o
   2   6   7       40.92       38.35      2.14 o
   3   6   7      380.63      349.63      5.60 o
   4   6   7      171.46      161.12      3.97 o
   5   6   7       73.78       65.86      2.76 o
   6   6   7       60.81       63.32      5.53 o
   7   6   7       13.98        9.18      3.26 o
  -7   7   7       53.26       66.39     12.61 o
  -6   7   7       21.39       29.94      5.23 o
  -5   7   7        2.55        5.87      3.43 o
  -4   7   7      198.11      183.44      8.69 o
  -3   7   7      479.32      479.03      8.12 o
  -2   7   7       11.10        9.27      1.95 o
  -1   7   7      876.30      840.39     12.65 o
   0   7   7      298.52      312.20      5.76 o
   1   7   7      856.78      822.18     12.44 o
   2   7   7       11.08       11.51      1.86 o
   3   7   7      494.25      474.47      8.14 o
   4   7   7      197.50      188.04      6.85 o
   5   7   7        2.22        2.59      1.69 o
   6   7   7       21.10       23.14      3.85 o
   7   7   7       53.36       60.42     11.41 o
  -6   8   7        5.93        1.15      4.78 o
  -5   8   7        1.84        2.02      3.61 o
  -4   8   7       59.50       61.14      6.13 o
  -3   8   7       93.18      100.21      4.41 o
  -2   8   7      383.43      353.81      7.55 o
  -1   8   7      750.09      733.08     12.01 o
   0   8   7       28.55       31.79      2.98 o
   1   8   7      751.12      746.10     12.22 o
   2   8   7      385.10      357.93      7.50 o
   3   8   7       90.97       87.49      4.21 o
   4   8   7       62.63       63.82      3.26 o
   5   8   7        1.71        0.81      1.90 o
   6   8   7        5.73        9.24      3.72 o
  -6   9   7        3.02       12.32      5.29 o
  -5   9   7        5.30        0.07      3.80 o
  -4   9   7        3.94        0.82      4.47 o
  -3   9   7        4.69        3.93      2.35 o
  -2   9   7       89.51       89.13      5.17 o
  -1   9   7     1018.03      997.46     16.88 o
   0   9   7        6.27       -0.65      2.48 o
   1   9   7     1027.92      997.76     18.68 o
   2   9   7       90.03       93.62      6.04 o
   3   9   7        4.99        0.63      2.63 o
   4   9   7        3.85        4.06      2.80 o
   5   9   7        5.74        6.58      3.69 o
   6   9   7        3.30        7.10      7.10 o
  -5  10   7       13.29       11.93      8.59 o
  -4  10   7        6.94       12.12      5.80 o
  -3  10   7        6.30        5.15      4.34 o
  -2  10   7      102.42       98.73      7.38 o
  -1  10   7       62.82       64.02      5.69 o
   0  10   7      144.34      145.13      6.63 o
   1  10   7       64.44       56.77      5.34 o
   2  10   7      100.61      105.09      7.14 o
   3  10   7        6.78        7.19      3.09 o
   4  10   7        6.82        6.56      4.43 o
   5  10   7       13.24       11.53      4.64 o
  -5  11   7       39.53       49.90     13.76 o
  -4  11   7       15.01       39.96     12.12 o
  -3  11   7      162.05      155.58     10.37 o
  -2  11   7       60.58       49.65      6.53 o
  -1  11   7       67.06       64.13      6.08 o
   0  11   7      156.66      139.78      8.03 o
   1  11   7       63.54       53.32      8.00 o
   2  11   7       60.91       54.88      6.97 o
   3  11   7      162.48      172.49     10.56 o
   4  11   7       14.51        3.00      5.23 o
   5  11   7       39.46       55.84      7.21 o
  -4  12   7        4.45        4.93      3.72 o
  -3  12   7      120.28      121.20     10.28 o
  -2  12   7       45.89       42.94      6.78 o
  -1  12   7       40.39       34.07     11.59 o
   0  12   7        0.50       -3.66      4.17 o
   1  12   7       40.98       44.77      7.38 o
   2  12   7       44.83       36.45      6.69 o
   3  12   7      119.04      127.65      9.85 o
   4  12   7        4.11       -2.60      5.31 o
  -3  13   7       86.15      101.98     21.65 o
  -2  13   7       14.31       14.17      5.94 o
  -1  13   7       13.42       11.47      6.66 o
   0  13   7        0.00       -4.30      4.30 o
   1  13   7       13.60       25.27      6.45 o
   2  13   7       14.60        8.18      6.71 o
   3  13   7       84.63      102.15      9.75 o
  -2  14   7       12.92       13.45      6.23 o
  -1  14   7        3.01        5.36     11.00 o
   0  14   7        1.21        6.08      6.76 o
   1  14   7        3.00        7.99      5.71 o
   2  14   7       13.12       22.16      7.81 o
   0   0   8     1158.14     1033.36     13.84 o
   1   0   8        6.71        6.34      0.63 o
   2   0   8      397.03      429.09      5.43 o
   3   0   8       26.43       32.03      2.02 o
   4   0   8       63.07       63.19      3.36 o
   5   0   8      299.38      314.77     11.35 o
   6   0   8        3.37        4.73      2.19 o
   7   0   8       87.91       96.31      8.48 o
   8   0   8       16.81       17.48      3.99 o
  -8   1   8       22.40       17.11      3.69 o
  -7   1   8        1.71        3.39      2.88 o
  -6   1   8        0.26        0.61      1.82 o
  -5   1   8       12.52        8.11      1.77 o
  -4   1   8      297.53      316.20      6.79 o
  -3   1   8      256.39      285.33      5.56 o
  -2   1   8      269.12      242.60      3.56 o
  -1   1   8     5567.41     5696.96     48.43 o
   0   1   8       21.68       30.01      1.56 o
   1   1   8     5570.86     5719.25     44.87 o
   2   1   8      254.94      228.22      3.14 o
   3   1   8      255.63      276.15      5.11 o
   4   1   8      300.91      317.06      6.97 o
   5   1   8       12.39       13.75      2.38 o
   6   1   8        0.19        3.72      2.09 o
   7   1   8        1.64       -4.96      4.96 o
   8   1   8       22.48       25.25      3.90 o
  -8   2   8       14.44       15.40      6.50 o
  -7   2   8       48.43       52.01      6.11 o
  -6   2   8       57.77       55.72      3.84 o
  -5   2   8      254.58      247.54      6.41 o
  -4   2   8      313.08      295.71      5.84 o
  -3   2   8      236.59      236.56      4.15 o
  -2   2   8      567.06      560.32      7.21 o
  -1   2   8      292.48      283.51      4.02 o
   0   2   8     3136.51     3073.10     27.94 o
   1   2   8      296.12      284.69      3.74 o
   2   2   8      561.24      564.96      6.77 o
   3   2   8      231.04      219.80      3.96 o
   4   2   8      315.75      300.50      7.59 o
   5   2   8      255.54      250.55      8.81 o
   6   2   8       57.50       66.95     14.42 o
   7   2   8       49.25       45.11      9.97 o
   8   2   8       14.45       15.10      4.86 o
  -7   3   8       38.15       39.23      3.73 o
  -6   3   8      112.99      112.49      5.34 o
  -5   3   8      125.83      135.07      5.48 o
  -4   3   8      216.48      217.10      5.30 o
  -3   3   8      168.07      182.84      4.23 o
  -2   3   8      223.06      243.45      4.88 o
  -1   3   8      221.38      260.66      4.16 o
   0   3   8        1.74        0.22      0.65 o
   1   3   8      222.56      263.86      3.95 o
   2   3   8      245.34      264.40      3.54 o
   3   3   8      168.48      181.45      3.84 o
   4   3   8      226.27      224.74      4.42 o
   5   3   8      125.58      142.50      4.97 o
   6   3   8      113.49      125.61      9.97 o
   7   3   8       37.90       30.40      8.93 o
  -7   4   8       27.08       19.37      4.19 o
  -6   4   8       50.10       44.72      5.21 o
  -5   4   8       90.60       89.17      4.91 o
  -4   4   8      301.76      315.12      7.10 o
  -3   4   8       48.29       43.83      2.30 o
  -2   4   8     2209.84     2280.13     26.98 o
  -1   4   8      108.71      106.44      2.70 o
   0   4   8      677.99      675.60      8.03 o
   1   4   8      104.60      100.34      2.49 o
   2   4   8     2211.84     2274.92     22.78 o
   3   4   8       43.95       42.47      2.33 o
   4   4   8      301.83      302.43      5.78 o
   5   4   8       94.69       89.91      4.01 o
   6   4   8       50.22       46.67     10.12 o
   7   4   8       26.75       39.55      9.47 o
  -7   5   8       30.10       33.58      9.69 o
  -6   5   8       66.12       82.37      8.38 o
  -5   5   8      439.32      419.28     10.94 o
  -4   5   8      531.10      532.31     12.19 o
  -3   5   8       93.24       96.42      4.21 o
  -2   5   8      396.25      379.32      6.54 o
  -1   5   8      206.22      225.32      4.24 o
   0   5   8       45.03       49.77      2.07 o
   1   5   8      204.45      223.01      4.01 o
   2   5   8      395.07      385.14      5.42 o
   3   5   8       91.45       90.48      2.48 o
   4   5   8      536.52      529.77      7.45 o
   5   5   8      436.67      429.01      8.99 o
   6   5   8       65.14       85.73      9.31 o
   7   5   8       29.60       31.56      9.53 o
  -7   6   8        3.79        2.71      4.14 o
  -6   6   8        8.26        8.10      3.94 o
  -5   6   8       70.04       70.40      5.99 o
  -4   6   8      609.92      643.17     14.27 o
  -3   6   8       47.99       48.07      2.94 o
  -2   6   8       17.93       21.85      1.85 o
  -1   6   8       25.21       27.34      2.07 o
   0   6   8      132.22      123.02      3.30 o
   1   6   8       23.85       20.62      2.26 o
   2   6   8       18.43       17.98      1.72 o
   3   6   8       44.44       45.37      2.18 o
   4   6   8      613.76      618.81      9.37 o
   5   6   8       73.06       71.02      2.85 o
   6   6   8        8.25        8.64      1.96 o
   7   6   8        3.59       -2.45      2.45 o
  -7   7   8       10.24       12.06      5.14 o
  -6   7   8       10.94       14.06      4.27 o
  -5   7   8       21.44       17.81      4.35 o
  -4   7   8        3.54        5.85      3.39 o
  -3   7   8      200.85      218.52      7.09 o
  -2   7   8       83.31       88.40      3.32 o
  -1   7   8       24.32       24.52      2.33 o
   0   7   8     1414.09     1419.25     20.41 o
   1   7   8       23.78       29.06      2.40 o
   2   7   8       83.72       88.78      3.20 o
   3   7   8      199.11      212.22      7.68 o
   4   7   8        3.06        5.40      1.84 o
   5   7   8       22.29       12.93      2.14 o
   6   7   8       10.55       10.48      2.46 o
   7   7   8       10.31       14.96      3.81 o
  -6   8   8        6.47        3.04      4.78 o
  -5   8   8       16.82       35.07      5.41 o
  -4   8   8       10.81       15.68      4.21 o
  -3   8   8       12.82       12.45      3.49 o
  -2   8   8      197.00      187.69      5.37 o
  -1   8   8      113.55      116.50      4.80 o
   0   8   8      767.04      769.44     11.71 o
   1   8   8      115.61      112.04      3.91 o
   2   8   8      198.26      182.34      5.78 o
   3   8   8       12.04       13.23      2.34 o
   4   8   8       11.29       13.47      2.19 o
   5   8   8       16.47       25.64      2.74 o
   6   8   8        6.37        4.31      4.77 o
  -6   9   8       20.18       22.24      7.37 o
  -5   9   8        3.02        5.45      3.94 o
  -4   9   8       93.16      100.01      7.60 o
  -3   9   8       14.05        9.01      2.60 o
  -2   9   8       14.54       21.26      3.41 o
  -1   9   8       74.32       79.29      4.58 o
   0   9   8      213.15      216.79      7.53 o
   1   9   8       74.31       85.23      5.70 o
   2   9   8       13.15       20.05      3.88 o
   3   9   8       14.55        8.64      2.90 o
   4   9   8       93.52      103.76      5.57 o
   5   9   8        2.83        2.96      3.24 o
   6   9   8       20.43       21.31      8.46 o
  -5  10   8        9.99       14.58      9.78 o
  -4  10   8       36.08       23.42      6.97 o
  -3  10   8        8.71        5.13      3.88 o
  -2  10   8      106.39      108.15      7.64 o
  -1  10   8       58.37       64.86      5.78 o
   0  10   8       34.44       38.01      4.33 o
   1  10   8       59.78       59.10      5.49 o
   2  10   8      105.30      113.05      6.84 o
   3  10   8        9.54        7.16      3.36 o
   4  10   8       36.42       31.00      4.47 o
   5  10   8        9.57        4.94      4.38 o
  -5  11   8        1.49        1.99      8.55 o
  -4  11   8        2.45       12.50      8.84 o
  -3  11   8        9.73       11.15      4.62 o
  -2  11   8       14.05       14.05      6.40 o
  -1  11   8       96.44      104.57      7.24 o
   0  11   8       10.29        8.10      4.65 o
   1  11   8       96.97      105.68      7.13 o
   2  11   8       15.62       18.74      4.46 o
   3  11   8       10.07        8.49      4.21 o
   4  11   8        2.56        1.63      4.74 o
   5  11   8        1.58        7.23      5.82 o
  -4  12   8        6.90       -2.13      5.14 o
  -3  12   8        5.67        5.50     18.45 o
  -2  12   8       44.14       52.37      6.93 o
  -1  12   8        8.75        4.22      4.55 o
   0  12   8       15.33       12.23      5.15 o
   1  12   8        9.19       16.03      5.10 o
   2  12   8       44.91       47.19      7.18 o
   3  12   8        6.08       14.29      5.44 o
   4  12   8        6.92       -0.74      5.37 o
  -3  13   8        6.40        6.82      5.76 o
  -2  13   8       29.62       33.10      6.97 o
  -1  13   8       24.62       39.48      8.65 o
   0  13   8       11.61        6.82      5.38 o
   1  13   8       24.83       30.06      6.76 o
   2  13   8       30.83       30.60      6.80 o
   3  13   8        6.37       10.72      6.22 o
  -1  14   8        7.94        3.87      7.47 o
   0  14   8       13.81       32.65      8.90 o
   1  14   8        7.94       14.01      6.27 o
   1   0   9      901.76      841.14      7.87 o
   2   0   9        9.36       10.59      0.87 o
   3   0   9       38.56       48.81      2.61 o
   4   0   9      579.56      621.19     11.56 o
   5   0   9      653.71      663.67     13.69 o
   6   0   9       92.24       98.49      5.54 o
   7   0   9        2.57        2.00      3.60 o
   8   0   9       22.64       31.94      4.24 o
  -8   1   9        0.75        0.28      2.61 o
  -7   1   9        7.77        6.61      2.61 o
  -6   1   9       42.72       40.68      3.83 o
  -5   1   9      185.45      188.78      5.19 o
  -4   1   9      577.99      611.71     10.59 o
  -3   1   9      662.83      627.88      8.03 o
  -2   1   9      670.48      720.86      8.23 o
  -1   1   9     2656.49     2550.98     22.66 o
   0   1   9      299.33      295.79      3.42 o
   1   1   9     2739.93     2607.58     20.34 o
   2   1   9      671.05      734.85      7.89 o
   3   1   9      662.73      628.92      9.64 o
   4   1   9      576.67      606.69      9.83 o
   5   1   9      183.01      186.70      5.89 o
   6   1   9       42.89       42.33      3.66 o
   7   1   9        7.72        6.53      7.01 o
   8   1   9        0.74        2.13      2.35 o
  -8   2   9       18.88       31.72      5.51 o
  -7   2   9        4.40       12.63      3.52 o
  -6   2   9        9.93        9.13      4.24 o
  -5   2   9       86.44       76.02      3.72 o
  -4   2   9       80.18       74.64      4.61 o
  -3   2   9      399.75      425.35      6.17 o
  -2   2   9     2892.62     2997.36     30.90 o
  -1   2   9     1143.26     1109.15     12.28 o
   0   2   9       41.12       42.08      1.54 o
   1   2   9     1141.98     1107.25     11.61 o
   2   2   9     2905.74     3043.69     29.31 o
   3   2   9      397.94      411.50      6.41 o
   4   2   9       79.24       89.34      3.72 o
   5   2   9       86.80       79.32      4.21 o
   6   2   9       10.15       11.85      2.37 o
   7   2   9        4.41        0.98      6.75 o
   8   2   9       18.38       18.05      8.62 o
  -7   3   9        7.49        7.70      3.27 o
  -6   3   9       15.33       19.10      3.97 o
  -5   3   9       62.64       63.70      4.13 o
  -4   3   9      105.66       98.50      3.64 o
  -3   3   9      294.30      267.97      4.94 o
  -2   3   9      356.57      392.95      6.60 o
  -1   3   9     4791.63     4791.93     47.69 o
   0   3   9     1091.34     1052.64     11.37 o
   1   3   9     4751.00     4783.66     45.26 o
   2   3   9      357.61      389.47      5.37 o
   3   3   9      284.73      245.98      4.66 o
   4   3   9      106.12       96.99      4.19 o
   5   3   9       64.02       80.15      4.67 o
   6   3   9       15.11       14.37      2.99 o
   7   3   9        7.38       12.40      7.17 o
  -7   4   9       16.83       14.80      5.07 o
  -6   4   9       50.37       53.69      5.16 o
  -5   4   9       84.32       72.12      5.73 o
  -4   4   9      181.11      182.26      5.27 o
  -3   4   9      145.74      148.63      4.49 o
  -2   4   9      996.43     1055.12     12.86 o
  -1   4   9       41.15       40.32      1.94 o
   0   4   9       70.51       62.70      2.28 o
   1   4   9       40.72       39.86      1.88 o
   2   4   9     1006.95     1083.18     11.99 o
   3   4   9      146.00      150.02      5.25 o
   4   4   9      181.49      177.28      4.43 o
   5   4   9       83.87       74.22      4.65 o
   6   4   9       51.03       53.74      9.47 o
   7   4   9       16.83       13.38      7.61 o
  -7   5   9       10.42       12.84      4.44 o
  -6   5   9       67.23       55.70      5.65 o
  -5   5   9       68.22       63.02      4.47 o
  -4   5   9      188.07      172.00      6.57 o
  -3   5   9       48.12       46.58      2.66 o
  -2   5   9      134.89      152.31      4.28 o
  -1   5   9      532.69      518.83      7.33 o
   0   5   9        0.97        0.88      1.03 o
   1   5   9      535.09      499.39      7.64 o
   2   5   9      135.25      145.30      3.32 o
   3   5   9       43.27       44.77      1.91 o
   4   5   9      190.37      175.54      4.76 o
   5   5   9       70.20       60.76      3.33 o
   6   5   9       68.09       60.51      8.59 o
   7   5   9       10.58        9.00      7.20 o
  -7   6   9        3.27       -0.70      4.53 o
  -6   6   9       57.26       57.49      5.98 o
  -5   6   9        5.73       11.20      3.66 o
  -4   6   9      351.34      331.83      9.51 o
  -3   6   9      183.97      186.22      5.03 o
  -2   6   9      363.35      341.39      6.12 o
  -1   6   9      179.44      181.25      4.42 o
   0   6   9       61.81       64.71      2.54 o
   1   6   9      178.48      181.14      4.56 o
   2   6   9      361.00      342.51      5.90 o
   3   6   9      181.83      178.22      4.82 o
   4   6   9      343.85      329.71      8.03 o
   5   6   9        5.54        3.59      1.65 o
   6   6   9       57.99       58.45      4.48 o
   7   6   9        3.28        4.50      2.86 o
  -7   7   9       28.71       25.26     11.98 o
  -6   7   9       60.53       73.43      6.95 o
  -5   7   9       51.93       47.50      5.63 o
  -4   7   9       40.76       45.26      5.28 o
  -3   7   9     1119.15     1078.19     16.03 o
  -2   7   9       17.45       21.11      2.13 o
  -1   7   9      325.55      326.28      6.84 o
   0   7   9       10.90       14.41      2.02 o
   1   7   9      318.43      316.81      6.66 o
   2   7   9       17.88       14.17      1.91 o
   3   7   9     1108.22     1059.18     18.44 o
   4   7   9       40.32       39.94      2.78 o
   5   7   9       52.67       48.74      3.03 o
   6   7   9       60.85       74.38      4.16 o
   7   7   9       28.97       24.75      4.80 o
  -6   8   9        1.60        2.23      4.35 o
  -5   8   9       36.10       39.28      5.55 o
  -4   8   9      316.56      289.75     11.56 o
  -3   8   9       41.18       35.81      3.93 o
  -2   8   9       39.63       40.37      3.34 o
  -1   8   9      501.83      479.13     10.02 o
   0   8   9      452.91      427.74      8.76 o
   1   8   9      499.59      490.02      9.18 o
   2   8   9       41.99       44.04      3.35 o
   3   8   9       41.12       37.87      3.03 o
   4   8   9      314.82      297.72      6.50 o
   5   8   9       36.36       37.75      3.27 o
   6   8   9        1.80        2.92      2.64 o
  -6   9   9       11.14       14.64      5.69 o
  -5   9   9       10.27       14.25      4.69 o
  -4   9   9       12.00       21.51      4.66 o
  -3   9   9      226.51      207.24      6.94 o
  -2   9   9      273.30      262.15      8.21 o
  -1   9   9      299.45      305.17      8.31 o
   0   9   9       24.72       30.11      3.93 o
   1   9   9      312.57      314.42     10.03 o
   2   9   9      272.21      270.43      9.35 o
   3   9   9      220.28      195.81      7.30 o
   4   9   9       12.31       10.17      3.48 o
   5   9   9        9.68       10.67      3.51 o
   6   9   9       11.40       26.67      8.81 o
  -5  10   9        7.05        8.74      8.40 o
  -4  10   9        2.42        7.03      5.48 o
  -3  10   9      121.96      118.83     10.40 o
  -2  10   9       12.76        7.18      4.01 o
  -1  10   9       48.44       37.53      4.79 o
   0  10   9      521.41      493.80     13.68 o
   1  10   9       48.94       45.07      5.12 o
   2  10   9       13.06       13.30      3.88 o
   3  10   9      122.01      124.97      6.44 o
   4  10   9        2.25       -1.63      3.10 o
   5  10   9        6.84        4.51      4.60 o
  -5  11   9       25.27       35.89     12.50 o
  -4  11   9       46.88       61.96     13.86 o
  -3  11   9       49.23       66.67     10.01 o
  -2  11   9        8.81       14.29      4.85 o
  -1  11   9        1.57        3.96      3.73 o
   0  11   9        9.82        1.68      3.61 o
   1  11   9        2.08        2.34      3.58 o
   2  11   9        8.80        5.20      3.91 o
   3  11   9       49.52       56.57      6.50 o
   4  11   9       47.10       40.49     12.69 o
   5  11   9       24.63       26.46      6.30 o
  -4  12   9        1.74       -3.12      8.43 o
  -3  12   9       50.18       65.53     10.94 o
  -2  12   9       34.33       36.38      6.29 o
  -1  12   9       48.26       58.64      7.28 o
   0  12   9        0.61        0.51      4.52 o
   1  12   9       48.11       58.77      7.66 o
   2  12   9       33.76       23.05      8.70 o
   3  12   9       50.37       69.03     11.90 o
   4  12   9        1.55       -4.43      5.24 o
  -3  13   9       16.11       19.93      6.49 o
  -2  13   9        8.63       12.47      6.10 o
  -1  13   9       37.41       35.76      8.60 o
   0  13   9       43.81       58.77     11.23 o
   1  13   9       36.27       48.35      7.74 o
   2  13   9        8.59        0.76      5.29 o
   3  13   9       15.76       24.23     11.28 o
  -1  14   9       10.41       17.14      8.36 o
   0  14   9        9.04        8.81      7.83 o
   1  14   9       10.50        8.20      6.51 o
   0   0  10      702.98      692.18      9.61 o
   1   0  10      147.00      155.77      2.48 o
   2   0  10      935.92      927.96      8.66 o
   3   0  10      104.88      106.30      3.40 o
   4   0  10      478.43      519.99     10.35 o
   5   0  10      120.53      125.98      5.55 o
   6   0  10        5.52        6.99      6.98 o
   7   0  10        6.28        3.45      3.01 o
   8   0  10        1.24       -0.47      2.27 o
  -8   1  10        1.71       -0.69      2.62 o
  -7   1  10        6.33        4.98      2.56 o
  -6   1  10        8.63        3.69      2.49 o
  -5   1  10       51.85       59.48      3.10 o
  -4   1  10       92.48       89.57      3.12 o
  -3   1  10       43.05       44.50      1.85 o
  -2   1  10     4211.30     4422.91     41.57 o
  -1   1  10      407.96      419.78      4.79 o
   0   1  10     2496.50     2455.41     21.75 o
   1   1  10      407.00      416.08      5.03 o
   2   1  10     4157.56     4351.20     36.33 o
   3   1  10       43.81       47.04      2.73 o
   4   1  10       92.68       93.03      5.02 o
   5   1  10       51.34       55.70      3.99 o
   6   1  10        9.09        8.83      2.94 o
   7   1  10        6.20       -4.17      5.46 o
   8   1  10        1.71        7.18      3.01 o
  -7   2  10       19.09       18.89      3.85 o
  -6   2  10        7.50        4.10      2.77 o
  -5   2  10       44.46       41.47      3.36 o
  -4   2  10      105.96      103.40      4.04 o
  -3   2  10      400.82      388.61      6.89 o
  -2   2  10     2303.15     2521.53     27.95 o
  -1   2  10      308.28      311.40      4.67 o
   0   2  10      392.84      357.91      4.83 o
   1   2  10      313.11      317.64      4.21 o
   2   2  10     2310.12     2524.36     21.64 o
   3   2  10      408.99      391.12      6.20 o
   4   2  10      106.05      103.41      4.15 o
   5   2  10       45.77       53.74      4.11 o
   6   2  10        7.48       13.12      4.37 o
   7   2  10       18.10       14.58      8.14 o
  -7   3  10        4.39        3.86      3.22 o
  -6   3  10      104.42       94.97      9.02 o
  -5   3  10      198.05      180.17      6.33 o
  -4   3  10      149.10      130.67      4.00 o
  -3   3  10      125.37      153.88      3.62 o
  -2   3  10      697.73      639.52      8.42 o
  -1   3  10     1882.38     2008.33     21.27 o
   0   3  10     2441.30     2386.79     23.65 o
   1   3  10     1883.26     2000.46     20.19 o
   2   3  10      721.77      663.10      6.87 o
   3   3  10      126.69      157.24      5.57 o
   4   3  10      142.58      129.82      4.15 o
   5   3  10      199.77      184.33     10.48 o
   6   3  10      103.12       98.08     10.87 o
   7   3  10        4.34        3.16      6.63 o
  -7   4  10       15.40       23.14      5.66 o
  -6   4  10       60.43       56.94      5.93 o
  -5   4  10      149.34      146.94      6.05 o
  -4   4  10      132.98      132.24      4.88 o
  -3   4  10      109.21      106.91      3.29 o
  -2   4  10        6.76       13.78      1.70 o
  -1   4  10      183.08      190.48      4.06 o
   0   4  10     1119.74     1149.45     13.28 o
   1   4  10      179.56      179.27      4.26 o
   2   4  10        6.88       12.99      1.25 o
   3   4  10      103.11       91.22      2.39 o
   4   4  10      134.00      123.93      4.12 o
   5   4  10      151.12      146.13      6.23 o
   6   4  10       60.50       62.42      4.09 o
   7   4  10       14.71        5.43      7.23 o
  -7   5  10       29.95       32.95      5.19 o
  -6   5  10       33.19       39.26      5.14 o
  -5   5  10        7.71        8.94      3.40 o
  -4   5  10      418.01      408.88     10.39 o
  -3   5  10        0.28        0.61      1.43 o
  -2   5  10      744.56      754.55     10.32 o
  -1   5  10        4.04        3.22      1.19 o
   0   5  10      580.38      512.54      7.33 o
   1   5  10        4.14        1.60      0.96 o
   2   5  10      741.75      769.10      9.46 o
   3   5  10        0.23        0.18      1.02 o
   4   5  10      424.17      401.42      6.26 o
   5   5  10        8.09        6.19      2.37 o
   6   5  10       32.59       33.08      3.25 o
   7   5  10       29.92       39.11     10.51 o
  -7   6  10       37.45       40.75      6.52 o
  -6   6  10        0.47       -2.04      3.60 o
  -5   6  10       53.35       55.70      5.63 o
  -4   6  10       29.58       18.94      4.03 o
  -3   6  10       74.13       80.92      3.88 o
  -2   6  10       76.31       78.01      2.92 o
  -1   6  10       56.13       52.99      2.46 o
   0   6  10        0.05        0.82      1.24 o
   1   6  10       53.21       53.59      2.75 o
   2   6  10       78.15       73.16      3.11 o
   3   6  10       78.90       76.03      3.18 o
   4   6  10       30.38       19.08      2.40 o
   5   6  10       56.13       50.09      2.79 o
   6   6  10        0.43        1.06      1.40 o
   7   6  10       36.75       41.96      3.34 o
  -7   7  10       22.29       30.81     10.61 o
  -6   7  10       24.75       26.70      5.19 o
  -5   7  10        4.79        3.92      3.53 o
  -4   7  10       20.31       17.81      4.04 o
  -3   7  10      257.35      246.25      6.59 o
  -2   7  10      505.10      494.78      8.33 o
  -1   7  10        0.90        2.26      1.55 o
   0   7  10       24.87       22.83      2.24 o
   1   7  10        0.97       -0.46      1.42 o
   2   7  10      524.25      503.70      8.46 o
   3   7  10      254.86      236.47      5.89 o
   4   7  10       22.03       21.87      2.37 o
   5   7  10        4.96        3.74      2.00 o
   6   7  10       24.83       26.35      2.49 o
  -6   8  10       15.93       21.36      7.61 o
  -5   8  10       25.48       18.33      4.67 o
  -4   8  10       26.16       40.19      5.38 o
  -3   8  10      101.57       92.44      4.09 o
  -2   8  10      207.65      212.18      8.45 o
  -1   8  10      127.48      135.54      6.28 o
   0   8  10     2021.37     1958.04     28.02 o
   1   8  10      127.68      130.53      5.27 o
   2   8  10      204.67      198.86      6.67 o
   3   8  10      104.60       96.66      6.39 o
   4   8  10       25.45       36.52      3.68 o
   5   8  10       24.05       20.18      2.83 o
   6   8  10       16.09       24.35      2.88 o
  -6   9  10        6.79       11.28      5.67 o
  -5   9  10       18.53       24.44      5.18 o
  -4   9  10        2.33        9.84      3.78 o
  -3   9  10        7.20        6.65      2.44 o
  -2   9  10      114.91      109.01      5.58 o
  -1   9  10      261.51      256.57      8.69 o
   0   9  10      547.23      515.19     12.22 o
   1   9  10      262.10      264.09      9.31 o
   2   9  10      115.68      124.33      6.75 o
   3   9  10        7.02        7.83      3.08 o
   4   9  10        1.88       -0.75      2.32 o
   5   9  10       18.20       20.87      4.16 o
   6   9  10        6.88        5.42      4.32 o
  -5  10  10       49.63       64.14     13.79 o
  -4  10  10        8.73       13.45      6.19 o
  -3  10  10       26.39       21.67      4.79 o
  -2  10  10       30.83       30.11      5.25 o
  -1  10  10       28.23       24.08      4.38 o
   0  10  10       96.56       99.26      5.98 o
   1  10  10       29.38       30.63      4.58 o
   2  10  10       30.30       27.46      4.90 o
   3  10  10       27.52       28.19      4.05 o
   4  10  10        8.44        4.09      3.41 o
   5  10  10       49.35       45.99      5.58 o
  -5  11  10       17.54       33.74     11.52 o
  -4  11  10       14.48       19.06     10.20 o
  -3  11  10       18.61        9.62      4.54 o
  -2  11  10       59.47       66.94      8.61 o
  -1  11  10       29.69       30.91      4.99 o
   0  11  10      210.35      218.26      9.55 o
   1  11  10       29.74       32.77      5.05 o
   2  11  10       58.94       60.87      6.17 o
   3  11  10       18.23       13.35      3.81 o
   4  11  10       14.38       14.74      4.59 o
   5  11  10       18.05       13.10     12.34 o
  -4  12  10        8.54       19.19     11.08 o
  -3  12  10        7.96       22.53      5.56 o
  -2  12  10       13.91       15.14      5.34 o
  -1  12  10       21.09       23.27      7.23 o
   0  12  10       73.15       71.74      8.87 o
   1  12  10       21.86       19.14      4.83 o
   2  12  10       13.71       13.07      4.57 o
   3  12  10        8.16        6.66      5.30 o
   4  12  10        8.48       -1.61      7.23 o
  -3  13  10       21.67       20.52      6.42 o
  -2  13  10       12.87       17.20      7.13 o
  -1  13  10       13.82       17.50      7.02 o
   0  13  10       96.77      128.61     10.45 o
   1  13  10       13.90       21.76      6.49 o
   2  13  10       12.28        7.18      9.12 o
   3  13  10       21.86       19.47     10.67 o
  -1  14  10        3.99        4.91      7.62 o
   0  14  10       24.01       32.88      9.34 o
   1  14  10        4.22       -5.73      5.73 o
   1   0  11       28.40       52.11      1.56 o
   2   0  11      299.76      284.18      3.52 o
   3   0  11      106.80      106.41      3.71 o
   4   0  11        2.18        5.58      1.97 o
   5   0  11        0.05       -2.21      2.24 o
   6   0  11       10.73        7.84      6.60 o
   7   0  11       14.31       12.30      2.53 o
  -7   1  11       40.06       49.77      6.42 o
  -6   1  11       48.94       52.40     11.38 o
  -5   1  11       33.85       33.05      2.73 o
  -4   1  11      385.29      388.23      7.45 o
  -3   1  11      124.77      115.27      2.87 o
  -2   1  11      191.14      207.75      5.21 o
  -1   1  11      189.11      198.87      2.85 o
   0   1  11      168.19      179.18      2.72 o
   1   1  11      170.60      183.08      2.75 o
   2   1  11      189.47      193.27      2.86 o
   3   1  11      127.95      118.19      3.45 o
   4   1  11      389.78      401.14      7.65 o
   5   1  11       31.98       31.57      3.32 o
   6   1  11       48.27       52.33      5.77 o
   7   1  11       39.84       26.77      9.12 o
  -7   2  11       16.73       17.98      3.89 o
  -6   2  11       99.56       91.11      5.48 o
  -5   2  11      507.19      517.30     11.61 o
  -4   2  11      688.72      640.48     11.78 o
  -3   2  11      188.63      185.53      3.63 o
  -2   2  11     1529.87     1657.33     18.98 o
  -1   2  11      327.17      294.43      4.65 o
   0   2  11      147.58      137.89      2.78 o
   1   2  11      317.74      282.09      5.23 o
   2   2  11     1509.72     1657.31     14.88 o
   3   2  11      186.50      176.32      3.74 o
   4   2  11      683.26      664.07     11.64 o
   5   2  11      504.71      516.83     12.52 o
   6   2  11      100.82      101.98      6.59 o
   7   2  11       16.67       23.11      8.59 o
  -7   3  11        5.48        5.45      3.16 o
  -6   3  11       28.98       27.51      5.31 o
  -5   3  11      111.56      114.02      6.15 o
  -4   3  11        1.00        2.45      1.74 o
  -3   3  11       12.70       10.75      1.46 o
  -2   3  11      609.71      604.79      8.08 o
  -1   3  11     4095.88     4117.62     40.77 o
   0   3  11       79.97       95.16      2.54 o
   1   3  11     4031.02     3957.80     39.26 o
   2   3  11      605.32      609.87      6.60 o
   3   3  11       10.96       13.46      1.67 o
   4   3  11        1.05        2.59      1.52 o
   5   3  11      114.64      109.58      5.75 o
   6   3  11       28.30       28.52      4.40 o
   7   3  11        5.40       -2.46      5.90 o
  -7   4  11       15.36       12.71      3.89 o
  -6   4  11      172.26      176.70     18.14 o
  -5   4  11      105.76      110.08      6.35 o
  -4   4  11       39.79       42.22      3.24 o
  -3   4  11       42.80       44.52      2.64 o
  -2   4  11     1195.52     1226.44     14.92 o
  -1   4  11      527.46      502.30      7.87 o
   0   4  11      111.39      118.44      3.00 o
   1   4  11      525.79      486.87      9.28 o
   2   4  11     1192.51     1236.26     13.50 o
   3   4  11       44.84       37.00      1.75 o
   4   4  11       39.84       35.13      3.73 o
   5   4  11      105.54      109.75     11.73 o
   6   4  11      174.13      171.12      8.08 o
   7   4  11       15.28        6.66      6.88 o
  -7   5  11       26.71       20.15      4.76 o
  -6   5  11        1.06        2.38      3.29 o
  -5   5  11       57.43       61.73      6.12 o
  -4   5  11       20.97       28.74      3.74 o
  -3   5  11      267.18      277.93      6.07 o
  -2   5  11      218.47      223.45      6.79 o
  -1   5  11      166.38      152.52      3.94 o
   0   5  11      284.81      277.61      5.00 o
   1   5  11      166.87      158.38      4.26 o
   2   5  11      217.18      215.42      4.23 o
   3   5  11      278.95      275.11      4.79 o
   4   5  11       21.16       19.79      2.25 o
   5   5  11       55.72       63.25      5.95 o
   6   5  11        0.92       10.70      3.74 o
   7   5  11       26.81       39.14     10.29 o
  -7   6  11        9.42       11.50      5.34 o
  -6   6  11        9.68        7.86      3.95 o
  -5   6  11       12.53        5.18      3.42 o
  -4   6  11       50.51       47.07      5.15 o
  -3   6  11        6.14        3.30      2.00 o
  -2   6  11      175.39      176.41      4.31 o
  -1   6  11      221.05      222.99      4.65 o
   0   6  11      246.45      258.13      5.46 o
   1   6  11      223.18      214.77      8.58 o
   2   6  11      170.49      173.11      3.98 o
   3   6  11        6.87        2.46      1.52 o
   4   6  11       52.64       46.41      2.75 o
   5   6  11       12.21        9.60      2.05 o
   6   6  11        9.52        6.43      1.81 o
   7   6  11        9.43        7.93      2.40 o
  -6   7  11       12.76       20.77      4.81 o
  -5   7  11       29.05       33.07      5.27 o
  -4   7  11       25.04       37.83      4.98 o
  -3   7  11       10.91       11.33      1.96 o
  -2   7  11       40.82       37.55      2.77 o
  -1   7  11      436.55      398.67     11.45 o
   0   7  11      195.71      201.84      5.10 o
   1   7  11      435.19      430.37      7.50 o
   2   7  11       41.71       42.74      2.87 o
   3   7  11        9.04       13.53      2.26 o
   4   7  11       26.08       31.47      2.82 o
   5   7  11       29.48       30.81      2.70 o
   6   7  11       12.30       14.57      2.85 o
  -6   8  11       17.24       24.28      5.97 o
  -5   8  11        5.59        5.01      4.21 o
  -4   8  11       59.47       48.71      7.03 o
  -3   8  11       72.83       61.94      3.60 o
  -2   8  11       47.44       50.27      3.60 o
  -1   8  11      191.85      187.13      6.22 o
   0   8  11      170.85      172.44      6.05 o
   1   8  11      193.45      199.38      6.48 o
   2   8  11       48.94       55.94      4.11 o
   3   8  11       74.55       66.60      3.98 o
   4   8  11       57.12       52.07      3.39 o
   5   8  11        5.50        4.75      2.33 o
   6   8  11       17.64       19.32      2.87 o
  -6   9  11       14.18       22.72      8.29 o
  -5   9  11       35.95       47.54      6.25 o
  -4   9  11        2.20        1.19      3.56 o
  -3   9  11        7.59        9.91      2.63 o
  -2   9  11       13.63       12.24      3.02 o
  -1   9  11       16.21       10.08      3.10 o
   0   9  11        0.26        4.19      2.86 o
   1   9  11       14.48       16.72      3.73 o
   2   9  11       13.16       16.28      4.64 o
   3   9  11        6.60       14.00      3.27 o
   4   9  11        2.23        5.03      2.61 o
   5   9  11       36.48       34.95      4.78 o
   6   9  11       14.23       16.29      3.70 o
  -5  10  11        0.47        6.53      8.59 o
  -4  10  11       25.76       42.77      8.60 o
  -3  10  11        1.86        1.10      3.70 o
  -2  10  11       12.38       13.66      5.97 o
  -1  10  11       81.13       68.16      5.93 o
   0  10  11        1.28        0.99      3.21 o
   1  10  11       82.35       69.89      9.79 o
   2  10  11       11.65       16.65      4.07 o
   3  10  11        2.09       -3.25      3.25 o
   4  10  11       24.69       19.11      4.28 o
   5  10  11        0.41        2.01      3.71 o
  -5  11  11        0.25       10.92      9.85 o
  -4  11  11        9.78       25.09     11.27 o
  -3  11  11       22.83       25.05      5.42 o
  -2  11  11       52.90       49.77      6.68 o
  -1  11  11       16.35       12.92      4.18 o
   0  11  11      212.81      223.93      9.77 o
   1  11  11       16.09       21.51      5.82 o
   2  11  11       53.11       46.43      5.82 o
   3  11  11       21.47       28.60      4.40 o
   4  11  11        9.94        6.01      4.88 o
   5  11  11        0.26       -2.15      8.08 o
  -4  12  11       19.01       15.56     10.51 o
  -3  12  11       19.58       22.61      9.31 o
  -2  12  11       16.77       22.79      5.86 o
  -1  12  11       23.53       27.12      7.62 o
   0  12  11       57.24       61.46      7.89 o
   1  12  11       23.72       27.81      5.42 o
   2  12  11       16.26       14.79      5.46 o
   3  12  11       19.35       18.64      4.88 o
   4  12  11       19.09       36.48      7.87 o
  -3  13  11       17.62       30.24     10.21 o
  -2  13  11       18.48       15.68      6.90 o
  -1  13  11       16.60       12.09      6.76 o
   0  13  11       14.17       22.46      6.45 o
   1  13  11       17.66       13.86      6.33 o
   2  13  11       18.22       21.12      6.90 o
   3  13  11       18.39       14.50      6.39 o
   0  14  11       67.75       82.70     19.25 o
   0   0  12     1278.41     1130.37     15.63 o
   1   0  12       24.09       24.46      1.42 o
   2   0  12      709.50      732.90      7.33 o
   3   0  12       53.76       59.73      2.33 o
   4   0  12       81.14      100.24      4.51 o
   5   0  12       10.66        7.21      3.97 o
   6   0  12       23.31       27.85     11.54 o
   7   0  12        0.17        4.09      2.14 o
  -7   1  12        1.98        3.35      2.67 o
  -6   1  12       21.66       22.03      4.38 o
  -5   1  12       12.58        5.74      4.74 o
  -4   1  12      212.07      211.63      5.22 o
  -3   1  12      457.45      467.77      6.38 o
  -2   1  12      558.44      553.44      6.87 o
  -1   1  12     1305.36     1399.21     13.60 o
   0   1  12      121.71      122.80      2.49 o
   1   1  12     1309.92     1398.42     13.84 o
   2   1  12      567.76      555.70      5.99 o
   3   1  12      453.60      474.86      7.62 o
   4   1  12      218.68      219.02      6.43 o
   5   1  12       11.73        4.01      3.24 o
   6   1  12       21.81       33.03      5.34 o
   7   1  12        1.83       -1.13     14.50 o
  -7   2  12        6.53        5.01      3.17 o
  -6   2  12       27.38       27.67      3.78 o
  -5   2  12      293.34      279.53     17.56 o
  -4   2  12      291.36      282.96      6.06 o
  -3   2  12       59.78       73.76      3.03 o
  -2   2  12     2859.89     3001.31     30.61 o
  -1   2  12      577.91      545.02      9.41 o
   0   2  12       43.02       36.82      2.40 o
   1   2  12      586.38      546.06      6.78 o
   2   2  12     2841.53     2994.43     31.49 o
   3   2  12       64.02       74.14      2.58 o
   4   2  12      293.72      283.61      7.08 o
   5   2  12      294.36      290.11     21.54 o
   6   2  12       27.65       35.12      5.65 o
   7   2  12        6.15        9.65      3.15 o
  -7   3  12       24.91       33.53      9.25 o
  -6   3  12       29.53       27.27      4.03 o
  -5   3  12       89.15       91.06      5.73 o
  -4   3  12      441.11      451.69      9.58 o
  -3   3  12      402.40      430.24      6.68 o
  -2   3  12      355.37      379.59      5.69 o
  -1   3  12      975.11     1012.48     11.27 o
   0   3  12      961.49      968.66     10.96 o
   1   3  12      977.78      996.99     11.85 o
   2   3  12      369.34      391.65      4.87 o
   3   3  12      400.35      430.38      6.42 o
   4   3  12      443.31      445.35      7.18 o
   5   3  12       88.27       86.43      6.30 o
   6   3  12       29.98       29.18      4.57 o
   7   3  12       24.95       24.12      8.77 o
  -7   4  12        9.31        8.45      3.82 o
  -6   4  12        5.00       12.73      3.67 o
  -5   4  12      103.76      100.53      6.32 o
  -4   4  12      153.59      148.27      8.57 o
  -3   4  12       61.80       59.18      3.44 o
  -2   4  12      305.86      326.04      5.53 o
  -1   4  12      364.74      381.66      6.67 o
   0   4  12      261.42      226.92      4.28 o
   1   4  12      370.66      375.43      8.96 o
   2   4  12      295.61      322.65      5.08 o
   3   4  12       64.47       59.72      2.12 o
   4   4  12      152.21      157.68      4.58 o
   5   4  12      103.83       91.84      6.46 o
   6   4  12        5.15        7.03      3.40 o
   7   4  12        9.03       -1.39      6.66 o
  -7   5  12        0.83       -1.46      3.64 o
  -6   5  12       14.51       12.46      4.04 o
  -5   5  12       12.79       15.06      3.86 o
  -4   5  12      296.61      274.58      9.81 o
  -3   5  12        2.25        2.79      1.56 o
  -2   5  12      271.59      267.72      4.80 o
  -1   5  12       46.69       44.42      2.26 o
   0   5  12      459.15      480.62      7.73 o
   1   5  12       47.57       45.20      2.63 o
   2   5  12      261.16      261.53      4.49 o
   3   5  12        2.43        1.15      1.26 o
   4   5  12      293.03      262.68      5.76 o
   5   5  12       12.65       20.60      4.01 o
   6   5  12       14.94       24.28      4.43 o
   7   5  12        0.73       -5.97      5.97 o
  -7   6  12       26.71       37.18      6.54 o
  -6   6  12       25.29       21.23      4.76 o
  -5   6  12       88.56       86.25      8.37 o
  -4   6  12       42.57       50.76      5.24 o
  -3   6  12       20.16       20.61      2.95 o
  -2   6  12      400.02      385.82      6.87 o
  -1   6  12       30.03       27.45      2.26 o
   0   6  12      160.85      153.34      4.19 o
   1   6  12       29.21       29.89      2.67 o
   2   6  12      407.45      395.18      6.45 o
   3   6  12       18.58       17.92      2.14 o
   4   6  12       43.76       48.42      4.78 o
   5   6  12       85.94       77.10      4.14 o
   6   6  12       25.11       20.31      2.82 o
   7   6  12       27.46       34.41      4.20 o
  -6   7  12       11.66       16.75      4.63 o
  -5   7  12       15.67       19.21      4.44 o
  -4   7  12      247.68      226.42     13.62 o
  -3   7  12       70.25       58.95      3.01 o
  -2   7  12      147.88      149.46      4.64 o
  -1   7  12       63.08       57.45      3.76 o
   0   7  12        6.34        5.53      1.80 o
   1   7  12       63.82       59.04      3.03 o
   2   7  12      150.26      140.26      4.92 o
   3   7  12       71.26       59.90      3.39 o
   4   7  12      243.30      211.24      5.62 o
   5   7  12       15.69       10.02      2.30 o
   6   7  12       11.54       13.31      2.61 o
  -6   8  12       15.21       12.44      6.85 o
  -5   8  12        5.92        2.00      3.91 o
  -4   8  12      101.30       99.50      9.07 o
  -3   8  12       43.76       40.43      3.00 o
  -2   8  12       70.43       76.91      5.40 o
  -1   8  12      622.60      567.30     11.36 o
   0   8  12      878.42      871.00     15.13 o
   1   8  12      621.23      552.96     12.45 o
   2   8  12       70.04       62.93      4.34 o
   3   8  12       43.59       39.70      3.62 o
   4   8  12       99.95       98.34      5.01 o
   5   8  12        5.38       10.11      3.03 o
   6   8  12       15.48       15.90      2.86 o
  -6   9  12        1.04       10.36      5.33 o
  -5   9  12        9.35       15.88      4.78 o
  -4   9  12        0.22       -3.30      3.30 o
  -3   9  12       14.91        9.68      2.60 o
  -2   9  12      104.30      107.59      6.81 o
  -1   9  12      147.14      150.90      6.53 o
   0   9  12       68.75       63.60      4.94 o
   1   9  12      148.81      141.44      7.19 o
   2   9  12      102.97      104.61      6.49 o
   3   9  12       14.52       14.42      3.24 o
   4   9  12        0.11        0.20      2.41 o
   5   9  12        8.91        8.72      3.65 o
   6   9  12        0.98        2.23      3.22 o
  -5  10  12        6.66        6.75      8.18 o
  -4  10  12        9.86       15.55      6.15 o
  -3  10  12       80.26       79.72      7.28 o
  -2  10  12      160.23      163.28     11.98 o
  -1  10  12       87.99       95.26      6.83 o
   0  10  12      160.94      156.23      7.94 o
   1  10  12       86.62       96.21      7.53 o
   2  10  12      157.51      149.63      7.73 o
   3  10  12       80.98       81.70      6.28 o
   4  10  12       10.28        5.01      3.50 o
   5  10  12        6.43        3.73      3.82 o
  -4  11  12       21.10       36.30     12.09 o
  -3  11  12       68.95       79.16      7.81 o
  -2  11  12      118.42      132.85      9.06 o
  -1  11  12       43.50       50.05      5.90 o
   0  11  12       27.16       30.44      6.56 o
   1  11  12       44.18       49.81      5.77 o
   2  11  12      120.80      133.98     13.39 o
   3  11  12       68.94       81.46      6.24 o
   4  11  12       20.96       27.45      5.55 o
  -4  12  12        0.79        7.80      9.75 o
  -3  12  12        6.58        5.72      5.54 o
  -2  12  12       84.51       93.11     10.27 o
  -1  12  12        8.37        2.24      5.98 o
   0  12  12       79.57       93.79      8.95 o
   1  12  12        7.97        6.54      4.53 o
   2  12  12       85.77       96.27      7.73 o
   3  12  12        7.05       12.84      4.70 o
   4  12  12        0.88       -1.24      4.53 o
  -2  13  12       57.20       73.92     12.56 o
  -1  13  12       18.56       30.24      7.99 o
   0  13  12        3.59        0.28      6.41 o
   1  13  12       18.48       16.23      6.22 o
   2  13  12       56.48       73.85      9.65 o
   1   0  13        1.04       -0.77      0.77 o
   2   0  13      280.60      267.87      3.83 o
   3   0  13       23.50       23.74      1.51 o
   4   0  13      705.53      636.37     15.73 o
   5   0  13       37.79       37.10      5.66 o
   6   0  13       23.28       17.77      4.85 o
   7   0  13       27.04       27.53      4.63 o
  -7   1  13        0.24        1.88      2.51 o
  -6   1  13        5.86        5.56      3.42 o
  -5   1  13       97.70       79.40      4.93 o
  -4   1  13      112.34      109.94      3.71 o
  -3   1  13      402.61      398.55      5.78 o
  -2   1  13      222.07      223.27      3.51 o
  -1   1  13     1571.78     1639.17     16.66 o
   0   1  13       14.18       16.09      1.02 o
   1   1  13     1589.05     1640.16     16.06 o
   2   1  13      219.46      214.28      3.24 o
   3   1  13      399.62      397.31      5.91 o
   4   1  13      116.14      111.46      4.44 o
   5   1  13       98.65       85.55      7.80 o
   6   1  13        6.18        3.02      5.52 o
   7   1  13        0.23       -1.37      3.79 o
  -7   2  13        4.72        5.90      3.00 o
  -6   2  13       29.09       27.74      7.31 o
  -5   2  13       19.42       17.99      6.38 o
  -4   2  13      780.92      749.52     12.59 o
  -3   2  13      393.02      373.73      5.73 o
  -2   2  13      878.04      893.84     10.44 o
  -1   2  13      381.81      400.81      5.91 o
   0   2  13      828.29      875.79      9.07 o
   1   2  13      400.22      393.99      7.50 o
   2   2  13      873.59      890.06      8.98 o
   3   2  13      402.86      373.43      4.99 o
   4   2  13      787.11      750.96     14.55 o
   5   2  13       19.90       25.99      4.58 o
   6   2  13       28.13       30.40      6.44 o
   7   2  13        4.75        1.06      6.41 o
  -7   3  13        6.25        5.09      3.52 o
  -6   3  13        7.34        8.27      4.26 o
  -5   3  13      211.30      189.67      8.82 o
  -4   3  13      106.79      125.86      4.91 o
  -3   3  13      444.57      460.44      7.40 o
  -2   3  13     1178.14     1141.81     13.13 o
  -1   3  13      816.73      758.12      9.06 o
   0   3  13       43.57       34.14      1.83 o
   1   3  13      800.89      748.75     10.42 o
   2   3  13     1185.34     1144.66     13.13 o
   3   3  13      454.22      461.26      6.28 o
   4   3  13      107.79      120.91      3.68 o
   5   3  13      208.02      198.20      8.98 o
   6   3  13        7.83        1.87      3.57 o
   7   3  13        6.32        4.00      4.91 o
  -7   4  13       19.44       18.79      4.34 o
  -6   4  13       23.20       24.60      6.06 o
  -5   4  13      165.18      162.15      9.09 o
  -4   4  13      101.79      116.04      5.51 o
  -3   4  13      306.04      303.93      6.31 o
  -2   4  13      303.21      307.81      5.42 o
  -1   4  13     1173.45     1102.06     13.27 o
   0   4  13       33.64       38.37      2.02 o
   1   4  13     1175.61     1114.11     13.25 o
   2   4  13      296.30      302.73      4.96 o
   3   4  13      311.20      295.76      4.95 o
   4   4  13       99.28      101.46      4.28 o
   5   4  13      167.11      165.50      8.49 o
   6   4  13       22.29       15.69      4.23 o
   7   4  13       19.53       29.70      9.72 o
  -7   5  13        2.82        7.68      7.39 o
  -6   5  13       54.66       63.21      6.75 o
  -5   5  13       56.60       55.34      5.55 o
  -4   5  13       59.54       72.29      5.58 o
  -3   5  13      258.61      247.20      6.30 o
  -2   5  13      409.75      389.75      6.14 o
  -1   5  13      198.78      193.17      4.57 o
   0   5  13        1.99        4.68      1.44 o
   1   5  13      206.44      195.64      6.97 o
   2   5  13      407.86      393.58      5.84 o
   3   5  13      253.36      233.33      4.59 o
   4   5  13       61.58       62.73      4.83 o
   5   5  13       57.47       62.08      2.87 o
   6   5  13       55.40       60.24      6.06 o
   7   5  13        2.89        0.63      7.70 o
  -7   6  13       57.31       58.69      7.46 o
  -6   6  13       30.76       34.98      5.73 o
  -5   6  13      110.02      111.08     10.84 o
  -4   6  13       61.81       58.93      5.41 o
  -3   6  13       17.24       13.29      3.81 o
  -2   6  13      198.30      205.72      4.77 o
  -1   6  13      125.95      114.87      3.76 o
   0   6  13      131.17      117.18      3.85 o
   1   6  13      126.66      122.43      4.09 o
   2   6  13      203.41      212.28      4.67 o
   3   6  13       18.30       16.92      2.17 o
   4   6  13       64.68       55.20      2.95 o
   5   6  13      108.14      105.76      3.91 o
   6   6  13       30.50       28.78      2.58 o
   7   6  13       57.50       57.31      8.21 o
  -6   7  13       20.83       14.23      5.51 o
  -5   7  13        4.88       10.43      3.89 o
  -4   7  13        0.12        4.64      3.28 o
  -3   7  13      239.91      240.65      8.57 o
  -2   7  13      105.28       95.51      3.91 o
  -1   7  13      315.87      300.71      6.83 o
   0   7  13      561.91      548.56      9.32 o
   1   7  13      311.15      282.68      8.46 o
   2   7  13      105.03       92.89      4.75 o
   3   7  13      246.98      255.66      6.66 o
   4   7  13        0.05        2.51      2.16 o
   5   7  13        4.55        6.23      2.18 o
   6   7  13       20.42       25.32      2.70 o
  -6   8  13       35.63       42.44      7.33 o
  -5   8  13       21.53       20.86      4.97 o
  -4   8  13       35.02       37.03      5.24 o
  -3   8  13       38.49       38.00      2.51 o
  -2   8  13      293.11      288.02      7.58 o
  -1   8  13      195.55      190.99      6.50 o
   0   8  13       86.33      107.42      5.18 o
   1   8  13      196.17      185.06      6.92 o
   2   8  13      296.91      287.14     10.44 o
   3   8  13       37.27       39.63      5.04 o
   4   8  13       36.69       38.91      3.11 o
   5   8  13       20.86       30.34      3.95 o
   6   8  13       35.25       49.48      5.24 o
  -5   9  13       12.05       12.04      4.74 o
  -4   9  13       27.66       27.60      5.25 o
  -3   9  13       18.40       15.57      2.75 o
  -2   9  13      144.74      140.39      6.36 o
  -1   9  13       71.80       70.84      5.14 o
   0   9  13        9.28        0.53      2.83 o
   1   9  13       75.09       72.98      9.65 o
   2   9  13      142.41      134.85      7.16 o
   3   9  13       19.91       17.60      3.51 o
   4   9  13       27.70       27.71      3.55 o
   5   9  13       12.07       14.95      4.07 o
  -5  10  13        5.43       16.00      8.87 o
  -4  10  13        2.82       -4.71      4.71 o
  -3  10  13       36.57       30.45     10.76 o
  -2  10  13        2.26        7.69      4.16 o
  -1  10  13       33.77       29.12      4.79 o
   0  10  13        5.42       12.18      3.87 o
   1  10  13       32.04       37.16      5.23 o
   2  10  13        2.41        2.43      3.46 o
   3  10  13       36.25       34.20      4.68 o
   4  10  13        3.10        2.37      3.06 o
   5  10  13        5.52       -0.59      3.78 o
  -4  11  13       27.37       31.22     12.40 o
  -3  11  13       27.84       28.11      5.44 o
  -2  11  13        6.51       10.66      4.75 o
  -1  11  13       83.14       85.64      7.80 o
   0  11  13        6.76       15.57      5.24 o
   1  11  13       81.01       84.31      6.95 o
   2  11  13        6.67        5.41      3.99 o
   3  11  13       27.74       31.20      4.64 o
   4  11  13       27.19       24.68      5.57 o
  -3  12  13       61.30       84.80      8.36 o
  -2  12  13        4.08        6.46      7.46 o
  -1  12  13        3.02       13.15      6.14 o
   0  12  13        4.40        7.54      5.43 o
   1  12  13        2.90        3.93      4.32 o
   2  12  13        4.39        5.81      4.88 o
   3  12  13       60.76       77.55      7.36 o
  -2  13  13       16.40       22.38      9.53 o
  -1  13  13       46.57       55.75      9.59 o
   0  13  13       22.30       20.88      6.85 o
   1  13  13       47.55       59.25      8.47 o
   2  13  13       16.00       19.90      6.83 o
   0   0  14      251.24      238.93      5.61 o
   1   0  14        0.85       -0.85      0.85 o
   2   0  14       17.45       11.30      1.19 o
   3   0  14       35.50       35.66      1.86 o
   4   0  14      111.58      101.36      3.01 o
   5   0  14       98.18       97.37      7.80 o
   6   0  14       13.70       22.07      2.63 o
   7   0  14       43.36       44.32      3.82 o
  -7   1  14       11.51       15.55      3.22 o
  -6   1  14       77.11       77.14     10.05 o
  -5   1  14       87.70       79.70      5.20 o
  -4   1  14       72.07       64.76      3.48 o
  -3   1  14      308.23      325.01      5.15 o
  -2   1  14      326.37      311.82      4.49 o
  -1   1  14     1736.48     1739.09     21.61 o
   0   1  14      131.70      134.37      2.39 o
   1   1  14     1727.06     1765.84     17.99 o
   2   1  14      338.46      320.12      4.76 o
   3   1  14      316.36      327.76      4.89 o
   4   1  14       71.48       63.16      4.05 o
   5   1  14       84.76       88.05     10.43 o
   6   1  14       76.55       72.06      7.42 o
   7   1  14       11.84       12.75      5.33 o
  -7   2  14       33.52       30.44      4.22 o
  -6   2  14        5.42        7.71      6.28 o
  -5   2  14       43.98       44.82      4.08 o
  -4   2  14      548.12      586.01     10.56 o
  -3   2  14      217.59      228.10      4.47 o
  -2   2  14     1100.13     1095.33     11.98 o
  -1   2  14     1116.92     1108.24     15.35 o
   0   2  14      134.43      121.01      2.57 o
   1   2  14     1110.44     1089.13     12.77 o
   2   2  14     1104.55     1099.91     12.75 o
   3   2  14      211.62      218.15      3.68 o
   4   2  14      540.58      602.61     14.32 o
   5   2  14       45.76       45.94      5.30 o
   6   2  14        5.23       10.30      4.54 o
   7   2  14       33.71       27.77      5.24 o
  -7   3  14        2.82        8.86      4.03 o
  -6   3  14       46.58       43.02      4.60 o
  -5   3  14       49.65       62.99      7.64 o
  -4   3  14      168.17      157.77      5.63 o
  -3   3  14      212.81      216.26      5.15 o
  -2   3  14      324.29      327.50      5.45 o
  -1   3  14      850.75      822.40     13.26 o
   0   3  14        5.96        9.95      1.82 o
   1   3  14      843.08      811.92     10.28 o
   2   3  14      311.98      315.95      4.82 o
   3   3  14      207.50      213.76      5.53 o
   4   3  14      172.13      175.81      4.62 o
   5   3  14       48.84       61.69      6.96 o
   6   3  14       46.31       42.06      5.45 o
   7   3  14        2.74        3.80      4.10 o
  -7   4  14        4.83        6.57      3.77 o
  -6   4  14       22.87       29.23      4.58 o
  -5   4  14       54.50       47.05      5.02 o
  -4   4  14      250.31      246.26      9.06 o
  -3   4  14       49.50       54.24      2.95 o
  -2   4  14      108.49       95.97      3.04 o
  -1   4  14      122.73      115.33      3.62 o
   0   4  14       24.16       16.46      1.76 o
   1   4  14      125.72      124.37      3.83 o
   2   4  14      101.80       95.97      2.87 o
   3   4  14       48.94       57.26      2.32 o
   4   4  14      244.34      246.01      4.68 o
   5   4  14       56.27       59.87      5.97 o
   6   4  14       22.39       19.39      4.42 o
   7   4  14        5.06        7.40      7.15 o
  -7   5  14       15.56        9.66      4.34 o
  -6   5  14        0.77       -0.70      3.29 o
  -5   5  14      214.98      204.44      9.17 o
  -4   5  14       22.67       26.01      8.22 o
  -3   5  14        8.49        8.11      2.34 o
  -2   5  14       19.46       17.10      1.77 o
  -1   5  14       88.16       96.09      3.42 o
   0   5  14      225.73      227.84      5.10 o
   1   5  14       90.65       96.89      3.16 o
   2   5  14       18.88       14.24      1.64 o
   3   5  14        9.59       13.15      1.73 o
   4   5  14       21.30       20.57      1.89 o
   5   5  14      210.71      204.74      5.19 o
   6   5  14        0.73        8.99      3.94 o
   7   5  14       15.72       21.43      4.70 o
  -6   6  14       64.98       57.41      6.23 o
  -5   6  14       63.99       62.03      6.01 o
  -4   6  14       34.23       42.84      4.90 o
  -3   6  14      224.21      205.44      7.59 o
  -2   6  14      139.07      121.83      4.06 o
  -1   6  14      109.42      114.51      3.92 o
   0   6  14      435.36      441.40      7.87 o
   1   6  14      108.76      109.67      4.03 o
   2   6  14      132.42      124.85      3.93 o
   3   6  14      222.43      212.80      5.19 o
   4   6  14       33.75       38.16      2.68 o
   5   6  14       63.48       61.46      3.16 o
   6   6  14       65.43       58.94      3.57 o
  -6   7  14        6.64       10.90      4.22 o
  -5   7  14       27.48       30.86      5.02 o
  -4   7  14        2.75       -3.61      5.58 o
  -3   7  14       12.56        5.98      2.88 o
  -2   7  14      138.50      138.15      4.64 o
  -1   7  14      315.15      322.53      7.33 o
   0   7  14      985.24      938.48     15.75 o
   1   7  14      319.80      330.85      8.01 o
   2   7  14      133.34      144.06      5.11 o
   3   7  14       12.03       12.52      2.47 o
   4   7  14        3.15        3.95      2.06 o
   5   7  14       28.58       24.77      3.06 o
   6   7  14        6.44        3.88      2.14 o
  -6   8  14       19.59       32.41      6.71 o
  -5   8  14       50.04       48.78      6.24 o
  -4   8  14       33.04       30.75      4.89 o
  -3   8  14       63.81       61.96      6.44 o
  -2   8  14      165.00      155.33      6.36 o
  -1   8  14       83.43       91.24      4.71 o
   0   8  14     1007.68     1016.86     19.15 o
   1   8  14       85.79       70.42      5.56 o
   2   8  14      170.75      166.62      6.56 o
   3   8  14       61.66       67.61      4.16 o
   4   8  14       34.51       30.25      2.95 o
   5   8  14       51.43       50.04      3.91 o
   6   8  14       19.30       24.10      3.16 o
  -5   9  14       14.08       27.67      5.47 o
  -4   9  14       37.30       46.40      7.89 o
  -3   9  14       62.09       59.40      3.93 o
  -2   9  14       23.38       32.17      4.00 o
  -1   9  14       46.29       44.04      4.61 o
   0   9  14      257.68      254.99      9.10 o
   1   9  14       47.03       49.61      5.13 o
   2   9  14       23.21       22.59      5.80 o
   3   9  14       63.92       72.21      6.64 o
   4   9  14       37.74       49.62      4.45 o
   5   9  14       13.76       19.29      5.39 o
  -5  10  14        1.90       -0.82      8.62 o
  -4  10  14       14.81       21.13      6.86 o
  -3  10  14       19.62       21.57     11.62 o
  -2  10  14       18.02       12.17      4.50 o
  -1  10  14       87.01       93.55      7.79 o
   0  10  14       42.58       34.30      4.89 o
   1  10  14       85.92       85.16      6.62 o
   2  10  14       19.16       19.82      4.37 o
   3  10  14       18.91       18.49      3.95 o
   4  10  14       15.43       13.22      3.60 o
   5  10  14        2.10       -1.38      3.76 o
  -4  11  14        1.13        5.30      9.03 o
  -3  11  14       13.61        8.05      4.85 o
  -2  11  14        0.50        1.39     10.97 o
  -1  11  14       82.96      100.01     11.18 o
   0  11  14        0.15       -1.61      4.18 o
   1  11  14       81.41       94.06      7.29 o
   2  11  14        0.59        5.32      4.09 o
   3  11  14       12.96       18.08      4.07 o
   4  11  14        0.99       -0.41      4.32 o
  -3  12  14        4.76        9.19      8.46 o
  -2  12  14       69.90       88.33      9.94 o
  -1  12  14       35.71       32.58      7.83 o
   0  12  14        4.96       14.48      5.49 o
   1  12  14       35.37       30.81     11.09 o
   2  12  14       68.68       78.19      7.37 o
   3  12  14        4.48       13.55      4.93 o
  -2  13  14        3.37        5.08      8.18 o
  -1  13  14       22.48       27.66     15.55 o
   0  13  14       24.14       28.08      7.10 o
   1  13  14       22.01       33.67      7.32 o
   2  13  14        3.58       -5.32      5.32 o
   1   0  15     1209.03     1198.13     14.62 o
   2   0  15       31.17       35.26      1.70 o
   3   0  15      637.41      644.92     10.00 o
   4   0  15       48.71       42.09      2.46 o
   5   0  15       21.76       15.25      2.77 o
   6   0  15       45.84       38.15      3.54 o
   7   0  15        0.36        1.39      2.18 o
  -7   1  15       39.03       37.25      5.65 o
  -6   1  15       34.41       36.93      4.09 o
  -5   1  15       17.13       17.35      2.92 o
  -4   1  15      482.26      496.76     11.25 o
  -3   1  15       93.87       92.62      2.88 o
  -2   1  15      133.60      153.48      2.86 o
  -1   1  15     1414.32     1419.35     16.97 o
   0   1  15       13.14       14.95      1.27 o
   1   1  15     1392.55     1396.74     15.70 o
   2   1  15      137.26      148.94      2.90 o
   3   1  15       97.63       91.68      2.29 o
   4   1  15      479.82      486.62      8.53 o
   5   1  15       17.06       17.36      4.80 o
   6   1  15       35.55       33.64      5.90 o
   7   1  15       39.10       46.95      6.62 o
  -7   2  15       21.69       30.24      4.31 o
  -6   2  15       16.04       25.73      4.22 o
  -5   2  15      258.58      233.84     11.02 o
  -4   2  15      152.56      161.65      5.52 o
  -3   2  15       60.93       67.92      3.64 o
  -2   2  15      946.08     1023.59     11.40 o
  -1   2  15      855.77      864.15     11.64 o
   0   2  15      668.20      754.84      8.28 o
   1   2  15      883.61      897.23     10.37 o
   2   2  15      952.72     1035.11     11.17 o
   3   2  15       60.25       62.67      2.48 o
   4   2  15      151.48      149.54      7.00 o
   5   2  15      262.12      252.64     10.45 o
   6   2  15       15.46       33.74      6.32 o
   7   2  15       21.56       19.03      5.38 o
  -7   3  15        5.09       13.39      4.40 o
  -6   3  15       82.69       82.65      5.93 o
  -5   3  15       50.45       50.07      5.53 o
  -4   3  15      196.84      194.23      6.25 o
  -3   3  15      191.98      186.29      4.45 o
  -2   3  15      229.51      235.55      4.35 o
  -1   3  15      932.54      969.70     12.83 o
   0   3  15      711.67      702.80      9.34 o
   1   3  15      949.95      993.37     12.07 o
   2   3  15      233.96      233.30      4.08 o
   3   3  15      187.28      182.21      3.74 o
   4   3  15      193.23      187.86      4.16 o
   5   3  15       51.33       63.39      6.17 o
   6   3  15       84.23       82.01      6.94 o
   7   3  15        5.10        4.21      4.44 o
  -7   4  15       13.80       16.18      4.45 o
  -6   4  15       80.80       84.40      6.49 o
  -5   4  15      192.17      190.17      8.50 o
  -4   4  15       79.89       91.02      5.87 o
  -3   4  15      229.69      238.89      5.60 o
  -2   4  15       13.43       13.73      1.50 o
  -1   4  15      120.47      114.99      3.36 o
   0   4  15       88.82      100.79      3.37 o
   1   4  15      127.67      126.47      3.21 o
   2   4  15       13.54       15.17      1.66 o
   3   4  15      225.06      218.50      4.74 o
   4   4  15       77.69       87.97      2.89 o
   5   4  15      193.85      205.14     14.47 o
   6   4  15       79.83       98.29      7.90 o
   7   4  15       13.65       14.41      4.73 o
  -7   5  15       15.92       26.81      5.92 o
  -6   5  15       15.68       12.46      4.23 o
  -5   5  15       10.76        5.19      3.99 o
  -4   5  15        1.40        7.08      3.00 o
  -3   5  15       10.13       12.45      2.87 o
  -2   5  15        3.52        3.23      1.42 o
  -1   5  15      179.59      163.24      4.35 o
   0   5  15        0.49       -1.17      1.36 o
   1   5  15      172.58      164.43      4.10 o
   2   5  15        4.10        2.08      1.29 o
   3   5  15       11.17        8.60      2.09 o
   4   5  15        1.40        3.52      1.48 o
   5   5  15       11.17       12.72      1.65 o
   6   5  15       16.42       21.23      4.74 o
   7   5  15       15.90       23.70      5.97 o
  -6   6  15       12.18       13.07      4.30 o
  -5   6  15       13.96       12.49      4.10 o
  -4   6  15       31.86       28.90      4.45 o
  -3   6  15       57.01       55.36      4.54 o
  -2   6  15       51.72       41.12      2.56 o
  -1   6  15      579.71      587.03      9.57 o
   0   6  15       28.55       25.78      2.41 o
   1   6  15      586.92      584.15     13.46 o
   2   6  15       52.24       39.80      2.90 o
   3   6  15       60.79       52.43      3.00 o
   4   6  15       30.81       29.58      3.42 o
   5   6  15       13.70       17.16      3.14 o
   6   6  15       12.70       15.21      2.45 o
  -6   7  15       17.75       24.78      5.45 o
  -5   7  15       25.10       30.31      6.35 o
  -4   7  15        4.68        1.09      3.24 o
  -3   7  15      259.75      239.30      8.58 o
  -2   7  15        1.18        4.00      2.13 o
  -1   7  15      555.64      555.47     10.20 o
   0   7  15       23.98       24.61      2.96 o
   1   7  15      565.96      547.38     11.05 o
   2   7  15        1.55        2.11      2.22 o
   3   7  15      258.64      238.13      6.71 o
   4   7  15        4.67        7.19      2.17 o
   5   7  15       25.11       26.64      2.94 o
   6   7  15       18.13       22.33      2.63 o
  -6   8  15        6.08        2.35     13.02 o
  -5   8  15       22.55       23.27     10.50 o
  -4   8  15       30.63       28.01      5.10 o
  -3   8  15       31.25       28.63      2.46 o
  -2   8  15       35.35       38.58      3.93 o
  -1   8  15       45.10       55.05      4.01 o
   0   8  15      699.01      667.10     14.51 o
   1   8  15       42.40       45.00      4.88 o
   2   8  15       34.26       48.11      5.10 o
   3   8  15       30.89       29.27      3.48 o
   4   8  15       30.56       26.84      2.87 o
   5   8  15       23.05       21.75      3.19 o
   6   8  15        5.76        7.69      2.65 o
  -5   9  15        0.59       -0.64      3.94 o
  -4   9  15       20.69       19.82      4.95 o
  -3   9  15       39.88       31.63      4.49 o
  -2   9  15       64.08       58.01      4.69 o
  -1   9  15      106.13       96.64      5.87 o
   0   9  15        2.60       -1.49      3.09 o
   1   9  15      102.81      104.33      6.72 o
   2   9  15       61.85       53.81      5.37 o
   3   9  15       40.16       36.63      4.37 o
   4   9  15       20.70       19.56      3.43 o
   5   9  15        0.67       -1.64      3.53 o
  -5  10  15        2.61       -8.02      8.02 o
  -4  10  15       12.13        5.84      6.16 o
  -3  10  15       34.04       38.06      5.95 o
  -2  10  15       15.05       14.00      5.18 o
  -1  10  15      138.12      156.19      8.21 o
   0  10  15       12.07       10.10      3.90 o
   1  10  15      137.14      157.69      8.16 o
   2  10  15       14.42        6.31      3.65 o
   3  10  15       34.56       34.16      4.52 o
   4  10  15       12.12       15.27      4.41 o
   5  10  15        2.64        3.90      4.16 o
  -4  11  15       13.06       23.67     11.08 o
  -3  11  15       17.05       11.19      4.73 o
  -2  11  15       20.57       25.75     10.50 o
  -1  11  15      107.38      116.02      9.23 o
   0  11  15       13.90        6.59      5.23 o
   1  11  15      109.39      129.63      8.25 o
   2  11  15       21.28       22.59      4.93 o
   3  11  15       17.20        9.98      5.38 o
   4  11  15       13.40       16.55      4.53 o
  -3  12  15       50.52       58.42      7.49 o
  -2  12  15        6.83       13.67      8.18 o
  -1  12  15        3.60       -0.75      5.84 o
   0  12  15       11.93       13.86      5.83 o
   1  12  15        4.01       11.48      5.77 o
   2  12  15        6.76        3.79      4.45 o
   3  12  15       51.85       70.15      7.29 o
  -2  13  15        1.22       -4.96      7.20 o
  -1  13  15       33.95       63.49     10.38 o
   0  13  15        4.47        6.35      5.88 o
   1  13  15       33.18       54.61      8.63 o
   2  13  15        1.19       -1.59      5.86 o
   0   0  16      618.23      620.52     11.27 o
   1   0  16      159.65      172.29      4.20 o
   2   0  16      638.43      610.89      8.18 o
   3   0  16       60.34       62.26      2.32 o
   4   0  16       31.95       31.42      2.78 o
   5   0  16       33.47       19.84      7.37 o
   6   0  16        2.55        4.84      2.62 o
   7   0  16        4.55        4.05      2.52 o
  -7   1  16        2.44        6.99      3.59 o
  -6   1  16        0.73       -0.46      2.42 o
  -5   1  16       71.98       65.25      4.65 o
  -4   1  16      230.15      206.75      6.80 o
  -3   1  16        0.05       -0.79      1.26 o
  -2   1  16      174.70      178.39      3.32 o
  -1   1  16      246.21      250.33      5.78 o
   0   1  16      240.19      233.63      3.69 o
   1   1  16      244.50      253.13      4.45 o
   2   1  16      177.45      176.35      3.38 o
   3   1  16        0.19        1.26      1.01 o
   4   1  16      230.16      208.86      5.09 o
   5   1  16       72.42       67.10      7.04 o
   6   1  16        0.72        0.42      4.21 o
   7   1  16        2.24        5.46      4.77 o
  -7   2  16        7.40        4.38      3.39 o
  -6   2  16       14.87       10.84      7.67 o
  -5   2  16       62.68       51.90      4.45 o
  -4   2  16     1026.73     1035.82     18.72 o
  -3   2  16      152.76      140.76      3.82 o
  -2   2  16      249.72      251.19      4.21 o
  -1   2  16       88.72       99.28      3.28 o
   0   2  16      812.78      789.57      8.70 o
   1   2  16       87.65      108.48      2.72 o
   2   2  16      262.40      270.54      4.60 o
   3   2  16      153.75      140.28      4.21 o
   4   2  16     1023.64     1004.19     15.38 o
   5   2  16       63.12       56.20      5.92 o
   6   2  16       15.06       23.39      5.85 o
   7   2  16        7.28       12.51      5.23 o
  -7   3  16        1.21        0.61      4.04 o
  -6   3  16        8.27        0.38      3.00 o
  -5   3  16       15.91       14.73      6.43 o
  -4   3  16       24.19       31.36      3.19 o
  -3   3  16      251.03      257.08      5.42 o
  -2   3  16      230.14      214.64      4.72 o
  -1   3  16      673.14      704.23     10.22 o
   0   3  16       70.32       68.82      2.45 o
   1   3  16      677.91      722.28      9.58 o
   2   3  16      226.88      220.89      3.87 o
   3   3  16      257.02      270.38      5.01 o
   4   3  16       23.94       28.57      2.81 o
   5   3  16       14.65       19.62      4.55 o
   6   3  16        8.17       10.24      5.87 o
   7   3  16        1.34        7.23      6.16 o
  -7   4  16        4.94        5.79      4.35 o
  -6   4  16       16.59       19.94      4.14 o
  -5   4  16        7.27        4.08      3.08 o
  -4   4  16      226.51      196.57     12.16 o
  -3   4  16      226.33      232.83      6.69 o
  -2   4  16      151.66      148.31      3.60 o
  -1   4  16       42.13       37.45      2.27 o
   0   4  16      713.33      699.53     10.34 o
   1   4  16       42.41       42.16      2.15 o
   2   4  16      153.90      156.35      3.96 o
   3   4  16      226.40      242.60      7.75 o
   4   4  16      229.72      189.66      4.29 o
   5   4  16        7.57        7.00      1.97 o
   6   4  16       16.84       23.13      5.04 o
   7   4  16        5.07       11.05      6.34 o
  -7   5  16        6.74       22.25      9.63 o
  -6   5  16       19.30       14.44      4.21 o
  -5   5  16        6.59        8.75      3.60 o
  -4   5  16       25.09       30.28      4.37 o
  -3   5  16      332.71      303.46      9.27 o
  -2   5  16       98.99       97.53      3.64 o
  -1   5  16      226.35      216.57      5.19 o
   0   5  16       44.73       39.72      2.60 o
   1   5  16      230.22      227.91      4.97 o
   2   5  16      101.75       96.19      3.14 o
   3   5  16      332.44      302.13      6.38 o
   4   5  16       25.84       31.83      2.54 o
   5   5  16        7.41        5.80      1.51 o
   6   5  16       19.07       15.50      2.68 o
   7   5  16        6.43       12.06      6.09 o
  -6   6  16       47.28       57.40      6.34 o
  -5   6  16        7.43        3.73      3.51 o
  -4   6  16       54.01       62.44      5.81 o
  -3   6  16       39.47       38.63      4.04 o
  -2   6  16      146.38      142.10      4.11 o
  -1   6  16      340.02      347.73      7.48 o
   0   6  16      190.05      177.58      4.94 o
   1   6  16      339.55      345.22      7.43 o
   2   6  16      139.63      126.33      4.89 o
   3   6  16       40.60       29.26      2.69 o
   4   6  16       51.89       62.28      3.50 o
   5   6  16        7.84        7.50      2.12 o
   6   6  16       47.42       38.69      5.81 o
  -6   7  16        7.26        3.01      4.17 o
  -5   7  16       84.00      102.14      7.59 o
  -4   7  16        1.08       -0.16      2.98 o
  -3   7  16      268.70      240.32      9.37 o
  -2   7  16       64.30       51.44      3.51 o
  -1   7  16       35.54       41.56      3.62 o
   0   7  16        0.73       -2.01      2.19 o
   1   7  16       33.96       37.72      4.40 o
   2   7  16       63.92       56.36      3.83 o
   3   7  16      268.92      248.67      6.94 o
   4   7  16        0.92       -1.87      1.87 o
   5   7  16       83.36       89.03      4.47 o
   6   7  16        7.33        7.19      2.67 o
  -6   8  16        0.66       -4.45      7.73 o
  -5   8  16       56.86       75.85      7.19 o
  -4   8  16       29.13       27.63      7.45 o
  -3   8  16       10.25        7.22      4.37 o
  -2   8  16      635.17      619.09     13.41 o
  -1   8  16      170.54      162.58      6.06 o
   0   8  16       54.12       52.32      4.73 o
   1   8  16      171.92      150.09      7.32 o
   2   8  16      628.26      587.58     13.47 o
   3   8  16       10.64       12.57      3.26 o
   4   8  16       28.12       30.15      3.91 o
   5   8  16       56.94       70.06      6.41 o
   6   8  16        0.60        0.30      3.03 o
  -5   9  16       10.39        2.34      4.47 o
  -4   9  16      106.98      118.66      8.45 o
  -3   9  16       90.40       98.84      4.74 o
  -2   9  16        5.51        7.62      3.54 o
  -1   9  16       21.49       19.45      4.92 o
   0   9  16       13.85       11.20      6.02 o
   1   9  16       20.19       18.94      4.17 o
   2   9  16        6.00        2.70      2.82 o
   3   9  16       89.44       93.83      5.96 o
   4   9  16      105.89      111.21      6.10 o
   5   9  16       11.03       19.59      4.55 o
  -5  10  16       31.19       59.28     15.06 o
  -4  10  16       17.95       25.65      7.56 o
  -3  10  16       13.39       14.66      4.54 o
  -2  10  16        7.33       10.36     13.16 o
  -1  10  16       14.04       17.32      4.79 o
   0  10  16       42.92       46.19      5.55 o
   1  10  16       14.35       13.64      4.32 o
   2  10  16        6.41       13.38      4.04 o
   3  10  16       13.82        8.52      3.63 o
   4  10  16       17.78       14.19      4.16 o
  -4  11  16        2.04       10.76      9.69 o
  -3  11  16       21.70       22.21      5.29 o
  -2  11  16       82.90       95.82      9.91 o
  -1  11  16       46.31       44.72      6.85 o
   0  11  16      133.01      128.31      9.71 o
   1  11  16       46.44       65.92      6.54 o
   2  11  16       82.13       86.62      7.32 o
   3  11  16       21.09       16.40      7.15 o
   4  11  16        2.11        1.12      3.77 o
  -3  12  16       17.37       25.77      6.06 o
  -2  12  16       65.99       95.32     12.88 o
  -1  12  16       44.25       46.29      8.86 o
   0  12  16        8.76        2.34      6.74 o
   1  12  16       44.85       38.73      7.28 o
   2  12  16       64.80       84.54      7.78 o
   3  12  16       17.50       17.38      5.27 o
  -1  13  16        4.79       26.32      7.83 o
   0  13  16       59.19       62.54      8.91 o
   1  13  16        5.13        8.44      6.18 o
   1   0  17      404.73      408.17      6.63 o
   2   0  17      220.44      238.37      4.55 o
   3   0  17      232.53      234.30      5.10 o
   4   0  17        2.34       -1.68      1.68 o
   5   0  17       29.44       25.95      3.18 o
   6   0  17        3.79       -2.07      4.74 o
   7   0  17       10.17        7.00      2.86 o
  -7   1  17       36.96       36.31      4.37 o
  -6   1  17       45.76       45.62      4.94 o
  -5   1  17       34.98       33.48      3.73 o
  -4   1  17       50.95       61.82      3.83 o
  -3   1  17      174.21      188.76      4.23 o
  -2   1  17      117.69      123.70      3.26 o
  -1   1  17       31.01       37.08      2.20 o
   0   1  17        8.57        8.78      1.09 o
   1   1  17       30.22       37.53      2.12 o
   2   1  17      120.88      127.87      2.97 o
   3   1  17      172.83      176.90      3.48 o
   4   1  17       52.49       61.63      3.19 o
   5   1  17       34.77       32.08      2.42 o
   6   1  17       44.11       35.13      4.43 o
   7   1  17       36.94       41.73      7.03 o
  -7   2  17        8.54       12.59      3.74 o
  -6   2  17        8.67        3.36      2.95 o
  -5   2  17       21.11       28.21      3.80 o
  -4   2  17       34.15       44.34      3.45 o
  -3   2  17      133.70      140.71      4.51 o
  -2   2  17      127.34      150.57      3.28 o
  -1   2  17      423.36      392.00      6.11 o
   0   2  17       11.57        9.57      1.28 o
   1   2  17      420.97      398.96      5.66 o
   2   2  17      126.50      142.14      3.38 o
   3   2  17      128.07      137.63      4.90 o
   4   2  17       33.80       50.47      4.03 o
   5   2  17       20.43       25.10      2.69 o
   6   2  17        8.80        1.77      8.57 o
   7   2  17        8.61       12.22      6.79 o
  -7   3  17        6.94        3.01      4.09 o
  -6   3  17        4.49        5.36      3.33 o
  -5   3  17        0.69        0.10      2.82 o
  -4   3  17       31.84       36.22      3.34 o
  -3   3  17       21.28       16.77      2.48 o
  -2   3  17       80.70       79.17      2.87 o
  -1   3  17      713.52      686.91     10.17 o
   0   3  17       19.07       25.01      2.40 o
   1   3  17      711.40      704.24      9.02 o
   2   3  17       78.82       76.52      2.45 o
   3   3  17       21.73       20.88      1.97 o
   4   3  17       30.59       30.06      2.32 o
   5   3  17        0.65        3.44      1.42 o
   6   3  17        4.39        5.11      5.60 o
   7   3  17        6.93        8.20      9.03 o
  -7   4  17       13.77       10.71      4.74 o
  -6   4  17       30.00       26.74      4.51 o
  -5   4  17      154.83      162.97      9.92 o
  -4   4  17       25.53       19.21      5.60 o
  -3   4  17      147.18      136.86      5.23 o
  -2   4  17      282.99      288.81      5.56 o
  -1   4  17       42.43       35.02      2.44 o
   0   4  17      134.86      140.23      4.17 o
   1   4  17       43.82       35.53      2.11 o
   2   4  17      282.17      286.35      5.20 o
   3   4  17      148.17      137.41      4.03 o
   4   4  17       26.08       24.97      1.99 o
   5   4  17      152.56      145.78      7.55 o
   6   4  17       30.45       24.45      5.16 o
   7   4  17       13.89       24.02      7.58 o
  -6   5  17       15.79       18.50      4.43 o
  -5   5  17       11.38       14.41      4.35 o
  -4   5  17       10.94       12.05      3.49 o
  -3   5  17       82.14       79.22      5.04 o
  -2   5  17       74.46       67.58      3.24 o
  -1   5  17      681.36      660.03      9.68 o
   0   5  17      119.39      109.34      3.86 o
   1   5  17      679.29      672.99      9.20 o
   2   5  17       73.07       70.05      4.20 o
   3   5  17       82.81       76.60      3.40 o
   4   5  17       11.95        7.51      1.85 o
   5   5  17       11.57       10.80      1.88 o
   6   5  17       15.04       17.38      2.20 o
  -6   6  17        2.59        0.90      4.02 o
  -5   6  17       44.28       40.90      5.42 o
  -4   6  17       19.35       22.57      4.30 o
  -3   6  17       91.79       88.90      5.54 o
  -2   6  17       46.50       54.99      3.21 o
  -1   6  17      137.61      140.32      4.82 o
   0   6  17       57.82       47.27      3.50 o
   1   6  17      138.86      139.59      4.87 o
   2   6  17       46.41       47.71      3.51 o
   3   6  17       96.23       95.37      4.20 o
   4   6  17       19.09       23.08      2.78 o
   5   6  17       45.23       45.98      4.25 o
   6   6  17        2.54       11.14      3.15 o
  -6   7  17        9.49       12.76      5.51 o
  -5   7  17        3.11        2.52      4.27 o
  -4   7  17        7.61       12.96      4.01 o
  -3   7  17       19.04       24.03      4.48 o
  -2   7  17       27.94       27.36      2.90 o
  -1   7  17      259.58      237.71      8.30 o
   0   7  17      134.37      129.32      6.03 o
   1   7  17      260.84      222.88      8.57 o
   2   7  17       26.95       22.93      3.02 o
   3   7  17       19.10       15.43      2.85 o
   4   7  17        8.54        5.81      2.84 o
   5   7  17        3.04        5.36      2.43 o
   6   7  17        9.84        9.30      2.86 o
  -5   8  17        4.75       11.30      8.76 o
  -4   8  17       11.24       10.94      3.97 o
  -3   8  17       91.56       85.58      4.62 o
  -2   8  17        0.41        6.23      3.24 o
  -1   8  17       95.15       88.64      4.99 o
   0   8  17       50.76       54.83      4.86 o
   1   8  17      100.16       81.77      6.05 o
   2   8  17        0.41        3.01      3.10 o
   3   8  17       94.36       93.54      6.12 o
   4   8  17       10.87        1.95      3.01 o
   5   8  17        4.55        8.24      3.76 o
  -5   9  17       46.46       55.80      7.03 o
  -4   9  17       14.71       17.37      4.67 o
  -3   9  17       32.61       35.61      3.77 o
  -2   9  17       32.12       38.32      5.36 o
  -1   9  17       14.91       15.18      4.34 o
   0   9  17       33.09       29.48      4.50 o
   1   9  17       15.20       15.82      4.12 o
   2   9  17       33.48       34.43      4.22 o
   3   9  17       31.88       35.51      4.46 o
   4   9  17       15.15       24.05      4.11 o
   5   9  17       46.92       58.45      6.09 o
  -4  10  17       36.27       39.17      8.49 o
  -3  10  17        5.31       -0.72      3.88 o
  -2  10  17        3.75        3.49      4.67 o
  -1  10  17       32.99       37.63     12.08 o
   0  10  17       26.03       25.44      5.90 o
   1  10  17       34.35       41.94      5.62 o
   2  10  17        3.58        1.60      3.26 o
   3  10  17        5.78       10.24      3.71 o
   4  10  17       36.77       46.49      5.49 o
  -4  11  17        0.39        1.48      9.53 o
  -3  11  17        3.36       -1.23      3.98 o
  -2  11  17       14.07       20.43     12.28 o
  -1  11  17       40.26       55.61      7.33 o
   0  11  17       13.75       22.17      5.95 o
   1  11  17       40.21       45.77      6.02 o
   2  11  17       14.93       20.92      4.35 o
   3  11  17        3.35        3.23      4.27 o
   4  11  17        0.51        1.80      3.79 o
  -3  12  17       10.77       17.46     10.31 o
  -2  12  17       74.92       93.34     12.88 o
  -1  12  17       15.13       14.16      7.13 o
   0  12  17       48.12       57.28      8.08 o
   1  12  17       15.63       24.58      6.70 o
   2  12  17       74.47       92.41      8.08 o
   3  12  17       11.00       20.96      9.67 o
  -1  13  17        3.04       19.00      9.56 o
   0  13  17        0.65        6.41      6.00 o
   1  13  17        2.95       10.31      6.49 o
   0   0  18      105.78       96.48      4.16 o
   1   0  18       95.81       94.06      3.08 o
   2   0  18       74.16       77.29      4.10 o
   3   0  18      126.00      138.34      4.86 o
   4   0  18       28.61       26.51      3.16 o
   5   0  18       53.18       63.73      4.63 o
   6   0  18       30.08       47.02      8.49 o
   7   0  18        3.92        6.32      2.94 o
  -7   1  18       46.25       50.50      4.93 o
  -6   1  18       35.19       35.81      4.13 o
  -5   1  18       14.50       15.94      3.24 o
  -4   1  18       17.17       22.31      4.70 o
  -3   1  18      339.90      331.04      7.78 o
  -2   1  18       63.73       64.86      2.60 o
  -1   1  18      143.90      140.16      3.88 o
   0   1  18       11.02       12.90      1.49 o
   1   1  18      145.66      135.39      3.64 o
   2   1  18       63.66       64.30      2.28 o
   3   1  18      335.71      322.13      7.43 o
   4   1  18       17.15       23.77      2.38 o
   5   1  18       14.79       15.52      2.15 o
   6   1  18       35.17       29.97      3.35 o
   7   1  18       46.87       52.11      7.58 o
  -7   2  18        2.39        4.98      4.38 o
  -6   2  18       17.22       24.58      3.97 o
  -5   2  18       22.34       26.25      8.24 o
  -4   2  18       69.55       71.16      5.08 o
  -3   2  18       56.63       59.50      3.47 o
  -2   2  18      339.12      351.24      5.44 o
  -1   2  18       98.82       99.26      2.98 o
   0   2  18        4.69        4.57      1.17 o
   1   2  18       98.83      101.91      2.70 o
   2   2  18      325.23      333.12      5.53 o
   3   2  18       56.73       55.59      2.64 o
   4   2  18       69.52       63.41      3.24 o
   5   2  18       22.21       24.88      2.35 o
   6   2  18       17.01       15.68      7.35 o
   7   2  18        2.36        0.53      5.01 o
  -7   3  18       20.45       18.73      4.45 o
  -6   3  18        6.81       10.52      3.95 o
  -5   3  18      219.83      214.93     10.07 o
  -4   3  18       52.75       47.90      6.00 o
  -3   3  18      236.17      255.95      6.79 o
  -2   3  18       54.40       58.32      2.39 o
  -1   3  18       66.90       72.71      3.12 o
   0   3  18        2.20        0.56      1.21 o
   1   3  18       64.64       75.65      3.15 o
   2   3  18       54.05       58.26      2.39 o
   3   3  18      231.98      240.87      6.07 o
   4   3  18       53.16       43.90      2.26 o
   5   3  18      218.96      204.52      6.29 o
   6   3  18        6.83        5.35      4.27 o
   7   3  18       20.63       42.86      9.34 o
  -6   4  18       23.38       18.33      4.74 o
  -5   4  18       14.16       12.45      4.60 o
  -4   4  18       51.35       56.16      5.13 o
  -3   4  18      144.73      143.11      6.16 o
  -2   4  18       77.43       69.25      2.94 o
  -1   4  18       58.23       59.29      2.99 o
   0   4  18      611.37      607.63      9.66 o
   1   4  18       58.37       62.31      2.63 o
   2   4  18       72.46       68.43      2.95 o
   3   4  18      143.87      132.65      4.07 o
   4   4  18       51.95       52.03      2.99 o
   5   4  18       14.37       14.58      2.57 o
   6   4  18       23.78       20.64      2.93 o
  -6   5  18        7.52       10.19      6.69 o
  -5   5  18        4.28        5.09      3.48 o
  -4   5  18        3.65        1.68      3.07 o
  -3   5  18        5.18        7.71      2.89 o
  -2   5  18      404.60      387.25      7.90 o
  -1   5  18       72.78       76.61      3.44 o
   0   5  18      212.93      201.91      6.75 o
   1   5  18       71.58       72.22      3.37 o
   2   5  18      402.61      386.04      8.42 o
   3   5  18        4.53        5.04      2.25 o
   4   5  18        3.73        0.68      1.83 o
   5   5  18        4.84        2.85      1.72 o
   6   5  18        7.63       12.36      2.27 o
  -6   6  18       23.71       33.97      6.47 o
  -5   6  18        6.66       -1.67      3.60 o
  -4   6  18        4.41        9.20      4.30 o
  -3   6  18       92.58       91.88      8.02 o
  -2   6  18      308.03      294.15      8.16 o
  -1   6  18        9.78       11.65      3.02 o
   0   6  18      164.85      191.90      6.21 o
   1   6  18        9.72       13.38      2.34 o
   2   6  18      315.91      293.51      7.50 o
   3   6  18       91.81       75.92      3.91 o
   4   6  18        4.93        9.80      2.33 o
   5   6  18        6.94        7.45      2.44 o
   6   6  18       23.26       24.23      3.20 o
  -6   7  18        0.08        3.74      4.93 o
  -5   7  18       31.47       28.40      5.36 o
  -4   7  18       23.14       14.23      3.93 o
  -3   7  18        3.50        4.52      4.85 o
  -2   7  18       46.65       53.05      4.22 o
  -1   7  18       35.36       33.01      3.49 o
   0   7  18       46.83       41.08      3.89 o
   1   7  18       34.31       31.32      4.35 o
   2   7  18       46.76       45.40      4.38 o
   3   7  18        4.04        2.87      2.25 o
   4   7  18       23.42       14.45      4.28 o
   5   7  18       30.91       36.50      4.67 o
   6   7  18        0.09        2.27      3.74 o
  -5   8  18       56.91       65.89      7.11 o
  -4   8  18       19.08       20.03      4.70 o
  -3   8  18       10.10        9.06      2.54 o
  -2   8  18       69.37       66.10      5.20 o
  -1   8  18       25.43       17.07      4.60 o
   0   8  18       43.35       44.41      5.75 o
   1   8  18       25.53       25.99      4.28 o
   2   8  18       65.34       55.82      4.75 o
   3   8  18        9.76        7.74      3.22 o
   4   8  18       18.92       20.21      3.65 o
   5   8  18       56.48       72.29      8.40 o
  -5   9  18       34.29       44.09      7.78 o
  -4   9  18       29.46       39.27      5.91 o
  -3   9  18       59.36       51.76      5.49 o
  -2   9  18       15.91       10.99      4.30 o
  -1   9  18       11.85       17.09      4.19 o
   0   9  18        4.75        2.09      3.67 o
   1   9  18       12.02        8.70      3.69 o
   2   9  18       16.19       17.74      3.76 o
   3   9  18       57.20       58.91      5.21 o
   4   9  18       29.04       23.26      3.76 o
   5   9  18       34.02       39.27      5.52 o
  -4  10  18       11.12       19.11     13.00 o
  -3  10  18        0.89        0.59      4.45 o
  -2  10  18       25.62       25.80     10.62 o
  -1  10  18       55.12       60.65      7.20 o
   0  10  18       57.71       56.34      6.82 o
   1  10  18       54.83       53.39      5.99 o
   2  10  18       23.74       27.13      4.33 o
   3  10  18        0.97        4.85      3.48 o
   4  10  18       10.49        7.67      3.99 o
  -3  11  18        3.21       -3.83      3.83 o
  -2  11  18       53.11       37.06      9.06 o
  -1  11  18        8.37        4.85      6.94 o
   0  11  18        1.34        3.71      4.95 o
   1  11  18        9.06       14.48      4.84 o
   2  11  18       53.68       55.62      6.19 o
   3  11  18        3.18        7.82      7.59 o
  -2  12  18       10.15       27.52      9.19 o
  -1  12  18       10.85        5.35      9.33 o
   0  12  18       23.15       20.63      6.35 o
   1  12  18       10.77       11.04     11.89 o
   2  12  18       10.76       13.89      5.30 o
   1   0  19      905.14      873.94     11.87 o
   2   0  19      103.80       89.40      3.04 o
   3   0  19        6.23       10.41      1.70 o
   4   0  19      261.89      227.70      7.65 o
   5   0  19        2.28        1.88      3.64 o
   6   0  19      114.99      134.45     12.81 o
   7   0  19       13.84       13.87      7.29 o
  -7   1  19        5.28        7.58      3.30 o
  -6   1  19       34.59       39.62      4.32 o
  -5   1  19       50.95       55.48      4.83 o
  -4   1  19       12.99       15.00      3.00 o
  -3   1  19      249.67      224.48      6.33 o
  -2   1  19       28.26       30.53      2.04 o
  -1   1  19      400.99      380.91      7.29 o
   0   1  19       42.86       38.92      2.21 o
   1   1  19      398.79      388.87      6.68 o
   2   1  19       26.43       25.91      1.85 o
   3   1  19      248.72      233.27      5.14 o
   4   1  19       13.56        9.00      3.64 o
   5   1  19       51.09       51.31      3.65 o
   6   1  19       33.86       35.20      6.36 o
   7   1  19        5.28       10.30      2.96 o
  -7   2  19        6.60        8.02      7.28 o
  -6   2  19        1.31        3.12      3.14 o
  -5   2  19       14.39       13.97      3.41 o
  -4   2  19      102.88      100.17      5.34 o
  -3   2  19      882.93      886.59     15.23 o
  -2   2  19       44.87       52.52      2.13 o
  -1   2  19      188.60      192.55      4.71 o
   0   2  19      529.83      594.85      7.47 o
   1   2  19      188.21      188.95      3.68 o
   2   2  19       45.26       60.09      2.80 o
   3   2  19      888.10      878.77     16.19 o
   4   2  19      102.17       96.25      6.10 o
   5   2  19       14.10       13.13      2.66 o
   6   2  19        1.30        5.52      1.91 o
   7   2  19        6.67        8.42      3.22 o
  -7   3  19        1.77        7.23      7.89 o
  -6   3  19        4.98       10.97      8.41 o
  -5   3  19       16.75       27.90      4.25 o
  -4   3  19      181.74      193.08      8.04 o
  -3   3  19      108.03      120.70      4.73 o
  -2   3  19      144.86      140.45      3.45 o
  -1   3  19      127.41      128.80      4.04 o
   0   3  19      133.21      126.40      3.56 o
   1   3  19      126.59      129.19      3.47 o
   2   3  19      148.71      142.90      3.66 o
   3   3  19      106.91      111.10      5.14 o
   4   3  19      187.04      185.20      4.85 o
   5   3  19       16.58       22.85      3.05 o
   6   3  19        4.86        4.46      2.06 o
  -6   4  19       27.91       20.85      8.33 o
  -5   4  19       17.13       25.67      5.04 o
  -4   4  19        9.11       14.38      4.33 o
  -3   4  19       65.51       65.16      4.79 o
  -2   4  19       89.15       87.98      3.29 o
  -1   4  19      512.12      495.45      9.18 o
   0   4  19      142.76      134.00      3.67 o
   1   4  19      517.31      518.15      7.67 o
   2   4  19       89.68       89.32      3.58 o
   3   4  19       69.91       63.26      3.37 o
   4   4  19        9.39       15.06      2.05 o
   5   4  19       16.58       20.78      4.34 o
   6   4  19       27.55       24.36      2.56 o
  -6   5  19       82.11       97.64      8.70 o
  -5   5  19       43.60       41.78      5.97 o
  -4   5  19       93.12       97.69      6.59 o
  -3   5  19        7.64        4.50      2.71 o
  -2   5  19      220.02      215.05      8.09 o
  -1   5  19      196.02      193.94      5.11 o
   0   5  19      107.45      104.30      4.63 o
   1   5  19      198.04      187.78      5.02 o
   2   5  19      223.53      211.63      7.35 o
   3   5  19        7.99        5.60      2.17 o
   4   5  19       93.89       97.70      5.40 o
   5   5  19       43.79       31.36      3.12 o
   6   5  19       82.02       80.36      4.37 o
  -6   6  19       29.63       26.31      6.17 o
  -5   6  19        5.23        5.15      7.62 o
  -4   6  19       35.31       36.06      4.99 o
  -3   6  19       99.12      107.18      6.09 o
  -2   6  19      122.30      123.12      4.94 o
  -1   6  19       60.14       61.46      5.07 o
   0   6  19        0.12        5.82      2.44 o
   1   6  19       58.48       56.65      4.28 o
   2   6  19      122.84      127.08      5.16 o
   3   6  19       96.32       87.48      4.22 o
   4   6  19       34.84       31.81      3.15 o
   5   6  19        5.05        4.65      2.25 o
   6   6  19       29.89       23.99      3.38 o
  -6   7  19        1.03       -8.21      8.21 o
  -5   7  19       12.79       14.39      5.35 o
  -4   7  19       26.53       21.02      4.62 o
  -3   7  19      100.77       99.82     15.48 o
  -2   7  19      253.93      256.45      8.77 o
  -1   7  19      218.01      212.46      6.88 o
   0   7  19      220.72      200.82      8.79 o
   1   7  19      217.84      215.01      7.43 o
   2   7  19      252.63      233.16      7.91 o
   3   7  19      100.24       92.99      5.05 o
   4   7  19       26.30       20.72      2.98 o
   5   7  19       12.79       13.48      2.82 o
   6   7  19        1.02        2.78      4.64 o
  -5   8  19       19.66       20.06      6.20 o
  -4   8  19        6.30        5.47      4.13 o
  -3   8  19       47.28       55.34      6.71 o
  -2   8  19        0.40        3.46      3.01 o
  -1   8  19      126.54      135.26      6.61 o
   0   8  19        0.17       -0.39      2.98 o
   1   8  19      124.36      124.25      7.30 o
   2   8  19        0.46        0.57      3.76 o
   3   8  19       47.55       38.56      4.50 o
   4   8  19        6.56        8.48      3.76 o
   5   8  19       18.93       20.43      4.34 o
  -5   9  19       45.10       67.45     24.64 o
  -4   9  19        2.27        4.61      4.08 o
  -3   9  19        4.26        0.82      2.99 o
  -2   9  19       48.68       57.38      6.26 o
  -1   9  19       32.98       39.48      6.27 o
   0   9  19        9.50       16.80      4.13 o
   1   9  19       32.47       37.19      5.23 o
   2   9  19       48.31       44.62      5.24 o
   3   9  19        4.14        4.13      3.28 o
   4   9  19        2.63       -0.07      2.95 o
   5   9  19       45.19       50.29      6.02 o
  -4  10  19       52.55       65.43     14.93 o
  -3  10  19       39.32       44.30      5.06 o
  -2  10  19       16.19       22.09      5.92 o
  -1  10  19       74.23       66.10      7.48 o
   0  10  19       32.31       37.33      8.46 o
   1  10  19       73.03       66.73      6.58 o
   2  10  19       16.27       20.46      4.24 o
   3  10  19       39.62       49.43      5.34 o
   4  10  19       51.89       51.40      5.91 o
  -3  11  19       10.11        6.16      4.53 o
  -2  11  19       63.88       74.49     10.98 o
  -1  11  19        4.22       -0.31      4.65 o
   0  11  19       33.99       32.86      6.66 o
   1  11  19        4.18       -0.51      4.16 o
   2  11  19       63.03       64.57      6.19 o
   3  11  19        9.98        7.87      4.73 o
  -2  12  19        1.65       16.82      8.59 o
  -1  12  19       14.25       11.87      9.41 o
   0  12  19        0.01        0.33      5.24 o
   1  12  19       14.04       12.60      6.29 o
   2  12  19        1.64        2.76      4.76 o
   0   0  20      319.88      315.02      8.89 o
   1   0  20       56.14       75.61      3.10 o
   2   0  20      650.06      658.01      8.81 o
   3   0  20      166.47      150.29      4.35 o
   4   0  20        1.22        2.86      2.98 o
   5   0  20       18.96       20.78      3.52 o
   6   0  20        0.52        4.46      2.94 o
   7   0  20       10.91        8.00      3.64 o
  -7   1  20        1.96       13.14      6.46 o
  -6   1  20       20.88       20.08      4.00 o
  -5   1  20       20.93       19.47      4.14 o
  -4   1  20       88.19       90.36      5.38 o
  -3   1  20      473.48      454.71     17.26 o
  -2   1  20       52.32       46.90      2.43 o
  -1   1  20       21.60       20.20      2.23 o
   0   1  20       12.04        8.85      1.66 o
   1   1  20       22.10       21.84      1.76 o
   2   1  20       54.09       47.65      2.31 o
   3   1  20      477.93      466.86      9.47 o
   4   1  20       88.26       81.06      4.14 o
   5   1  20       21.36       15.17      4.01 o
   6   1  20       21.02       22.26      3.50 o
   7   1  20        1.83        4.51      7.42 o
  -6   2  20        4.99        2.50      3.31 o
  -5   2  20        2.55        0.36      2.85 o
  -4   2  20       12.97       22.00      3.83 o
  -3   2  20      126.02      145.00      5.85 o
  -2   2  20       11.42       12.71      1.60 o
  -1   2  20       37.20       44.84      2.69 o
   0   2  20      713.82      746.47      9.67 o
   1   2  20       37.62       44.26      2.06 o
   2   2  20       12.11        9.09      1.53 o
   3   2  20      127.08      137.14      4.12 o
   4   2  20       12.24       20.13      2.45 o
   5   2  20        2.50        3.92      2.13 o
   6   2  20        5.01        6.33      5.08 o
  -6   3  20       23.45       15.77      4.85 o
  -5   3  20       57.01       59.66      9.47 o
  -4   3  20       23.87       25.00      3.90 o
  -3   3  20       80.69       81.97      4.90 o
  -2   3  20       78.06       67.43      2.82 o
  -1   3  20       65.09       63.12      3.64 o
   0   3  20      120.33      117.62      3.41 o
   1   3  20       63.43       61.26      2.42 o
   2   3  20       80.40       61.50      3.25 o
   3   3  20       77.85       76.36      3.50 o
   4   3  20       24.39       26.68      2.78 o
   5   3  20       55.77       57.11      6.24 o
   6   3  20       23.58       19.01      2.53 o
  -6   4  20        2.05        0.56      4.15 o
  -5   4  20        4.51       12.58      5.22 o
  -4   4  20      140.07      128.18     10.14 o
  -3   4  20       98.36       89.89      5.27 o
  -2   4  20      440.37      420.52      7.41 o
  -1   4  20       38.02       40.07      3.10 o
   0   4  20       39.45       35.52      2.29 o
   1   4  20       38.18       41.18      2.71 o
   2   4  20      438.31      422.97      7.82 o
   3   4  20       98.86       92.41      5.40 o
   4   4  20      137.83      125.38      4.16 o
   5   4  20        4.59       12.08      4.39 o
   6   4  20        2.06        4.27      2.09 o
  -6   5  20        9.91       18.25      5.55 o
  -5   5  20       48.89       42.78      8.13 o
  -4   5  20        1.94        9.13      3.58 o
  -3   5  20        1.03        4.78      2.73 o
  -2   5  20      268.99      259.02      6.09 o
  -1   5  20       68.99       68.80      4.18 o
   0   5  20        0.08       -0.46      2.06 o
   1   5  20       71.49       72.31      3.69 o
   2   5  20      271.50      247.15      6.47 o
   3   5  20        0.71        1.97      2.17 o
   4   5  20        1.97        2.69      2.06 o
   5   5  20       47.27       44.82      3.62 o
   6   5  20        9.80       15.90      4.79 o
  -6   6  20       43.70       49.77     13.02 o
  -5   6  20        3.53       -1.64      4.42 o
  -4   6  20       50.32       51.26      5.62 o
  -3   6  20       29.15       39.58      4.91 o
  -2   6  20       84.03       76.38      4.49 o
  -1   6  20      233.36      231.39      7.02 o
   0   6  20      966.54      976.11     16.81 o
   1   6  20      231.90      230.40      7.47 o
   2   6  20       82.27       77.57      4.90 o
   3   6  20       29.53       30.33      3.07 o
   4   6  20       50.41       48.62      4.58 o
   5   6  20        3.75        3.19      2.24 o
   6   6  20       44.04       45.03      4.02 o
  -5   7  20        2.03       -0.15      4.67 o
  -4   7  20        6.12        1.99      4.09 o
  -3   7  20        3.65       -2.02      4.27 o
  -2   7  20       59.22       49.92      4.64 o
  -1   7  20      140.50      147.89      6.05 o
   0   7  20      583.27      575.03     15.01 o
   1   7  20      144.27      162.93      6.60 o
   2   7  20       59.70       52.70      4.82 o
   3   7  20        3.27        6.45      2.97 o
   4   7  20        6.03        4.21      2.98 o
   5   7  20        2.32       -2.87      2.87 o
  -5   8  20       13.71       12.12      7.50 o
  -4   8  20       24.82       30.20      9.67 o
  -3   8  20        6.86        2.22      3.70 o
  -2   8  20       45.86       49.51      5.68 o
  -1   8  20       13.94       16.66      4.18 o
   0   8  20        2.56        0.79      3.29 o
   1   8  20       13.89       16.64      3.53 o
   2   8  20       47.92       43.54      4.58 o
   3   8  20        6.58        5.20      2.80 o
   4   8  20       25.87       22.07      4.18 o
   5   8  20       13.49       23.79      5.39 o
  -4   9  20       41.47       76.10     14.90 o
  -3   9  20       39.69       42.29      8.03 o
  -2   9  20       22.63       37.75      6.01 o
  -1   9  20       52.16       56.04      6.84 o
   0   9  20        0.24       -3.40      3.40 o
   1   9  20       53.39       51.63      5.88 o
   2   9  20       22.89       23.92      4.20 o
   3   9  20       40.61       45.06      4.95 o
   4   9  20       41.37       47.48      5.15 o
  -4  10  20       17.20       22.76     11.96 o
  -3  10  20       18.10       24.70      4.31 o
  -2  10  20       21.69       24.05      6.64 o
  -1  10  20        9.95        5.91      6.60 o
   0  10  20       75.36       85.38      9.11 o
   1  10  20        9.67       13.12      4.67 o
   2  10  20       23.13       25.60      4.48 o
   3  10  20       18.48       27.28      4.66 o
   4  10  20       17.61       22.03      4.91 o
  -3  11  20       43.52       49.11     13.67 o
  -2  11  20       11.84       31.82      8.68 o
  -1  11  20       14.40       22.97      7.28 o
   0  11  20        0.16        2.38      4.96 o
   1  11  20       15.13       17.64      5.03 o
   2  11  20       11.44       17.58      7.22 o
   3  11  20       44.83       57.09      6.82 o
  -1  12  20       19.56       14.96      9.63 o
   0  12  20        9.92       16.97      6.40 o
   1  12  20       19.83       12.46      6.26 o
   1   0  21       85.75       82.60      3.39 o
   2   0  21        2.37        5.85      1.49 o
   3   0  21       24.40       24.70      2.36 o
   4   0  21        1.15        4.18      2.77 o
   5   0  21        1.75        4.79      5.89 o
   6   0  21       56.26       63.82      6.04 o
  -6   1  21       29.05       30.19      4.38 o
  -5   1  21        9.48       13.63      3.57 o
  -4   1  21       69.56       76.33      5.29 o
  -3   1  21      124.80      133.35      4.71 o
  -2   1  21       41.54       32.64      2.44 o
  -1   1  21       15.08       14.43      1.93 o
   0   1  21      342.70      342.36      6.49 o
   1   1  21       16.11       18.50      1.91 o
   2   1  21       40.02       30.37      2.23 o
   3   1  21      122.20      137.23      4.26 o
   4   1  21       67.37       75.46      6.38 o
   5   1  21        9.28       15.34      3.33 o
   6   1  21       29.87       29.54      4.28 o
  -6   2  21        8.40       15.55      5.79 o
  -5   2  21       13.76       12.59      4.50 o
  -4   2  21        3.21        2.65      2.79 o
  -3   2  21       60.75       64.64      6.11 o
  -2   2  21       67.82       66.17      3.27 o
  -1   2  21      160.18      150.06      4.72 o
   0   2  21      212.55      213.06      4.43 o
   1   2  21      168.74      160.82      3.51 o
   2   2  21       66.55       68.50      2.76 o
   3   2  21       62.17       57.68      3.00 o
   4   2  21        3.45       -0.35      1.86 o
   5   2  21       14.08       23.12      2.94 o
   6   2  21        8.34        8.59      2.43 o
  -6   3  21       35.45       25.06      4.67 o
  -5   3  21       85.58       76.70      7.31 o
  -4   3  21       70.71       77.26      7.12 o
  -3   3  21      264.83      271.81      8.44 o
  -2   3  21       35.55       34.25      2.03 o
  -1   3  21      151.14      146.97      4.82 o
   0   3  21      454.12      477.65      7.70 o
   1   3  21      149.37      150.86      3.84 o
   2   3  21       34.16       32.81      2.97 o
   3   3  21      265.90      270.31      6.35 o
   4   3  21       71.91       75.61      3.14 o
   5   3  21       84.82       82.25      4.48 o
   6   3  21       36.35       32.52      3.22 o
  -6   4  21       10.36        3.03      4.26 o
  -5   4  21       37.14       36.51     11.02 o
  -4   4  21       37.91       31.02      5.53 o
  -3   4  21       56.52       53.69      4.39 o
  -2   4  21      119.98      113.62      4.06 o
  -1   4  21      186.75      188.54      5.54 o
   0   4  21        4.82        5.02      2.34 o
   1   4  21      192.56      195.13      5.04 o
   2   4  21      118.19      108.07      4.33 o
   3   4  21       53.84       52.55      3.67 o
   4   4  21       38.12       49.75      3.27 o
   5   4  21       38.11       32.54      3.30 o
   6   4  21       10.32        7.95      4.95 o
  -6   5  21       22.81       40.79      7.43 o
  -5   5  21       14.61       22.45      8.18 o
  -4   5  21       72.19       94.44     18.18 o
  -3   5  21      162.17      162.59      7.08 o
  -2   5  21       33.98       38.92      3.03 o
  -1   5  21      230.76      224.99      6.81 o
   0   5  21      312.48      329.54      7.36 o
   1   5  21      225.41      219.32      7.20 o
   2   5  21       35.51       41.66      3.28 o
   3   5  21      159.54      153.67      6.53 o
   4   5  21       70.11       71.83      4.01 o
   5   5  21       14.82       18.52      2.96 o
   6   5  21       23.07       28.92      3.49 o
  -6   6  21        3.43        3.91      8.71 o
  -5   6  21       20.47       18.48      5.58 o
  -4   6  21       42.98       38.02      6.46 o
  -3   6  21       20.94       22.49      3.75 o
  -2   6  21       78.29       76.15      5.28 o
  -1   6  21      114.45      114.56      5.25 o
   0   6  21      448.61      472.87     10.63 o
   1   6  21      118.92      127.91      5.76 o
   2   6  21       77.65       74.48      5.04 o
   3   6  21       19.63       13.25      2.66 o
   4   6  21       42.08       33.61      4.39 o
   5   6  21       20.35       20.48      3.43 o
   6   6  21        3.48        4.69      3.96 o
  -5   7  21        0.10        3.11      4.80 o
  -4   7  21       31.69       39.40     22.41 o
  -3   7  21       21.66       16.08      4.24 o
  -2   7  21       25.29       28.61      5.07 o
  -1   7  21      286.07      279.13      8.10 o
   0   7  21        0.12        2.84      3.37 o
   1   7  21      282.43      277.10      8.73 o
   2   7  21       23.92       19.84      3.51 o
   3   7  21       22.34       18.42      3.62 o
   4   7  21       30.80       30.13      5.65 o
   5   7  21        0.09        0.39      3.07 o
  -5   8  21       10.66       16.39      6.14 o
  -4   8  21       22.00       40.53      7.22 o
  -3   8  21        1.99        9.66      4.00 o
  -2   8  21       35.92       37.95      6.13 o
  -1   8  21       49.27       50.60      5.61 o
   0   8  21        0.30       -3.44      3.44 o
   1   8  21       46.83       46.01      5.35 o
   2   8  21       36.59       39.46      4.46 o
   3   8  21        1.70       -2.12      2.70 o
   4   8  21       22.31       20.93      4.16 o
   5   8  21       10.50       10.15      4.11 o
  -4   9  21        2.75       10.76      9.72 o
  -3   9  21        8.58        9.20      3.64 o
  -2   9  21       56.91       68.28      6.82 o
  -1   9  21       65.54       51.71      6.77 o
   0   9  21       11.65        7.82      4.03 o
   1   9  21       66.98       60.05      5.23 o
   2   9  21       55.15       56.52      5.33 o
   3   9  21        9.05        3.16      3.51 o
   4   9  21        3.07        2.40      4.07 o
  -3  10  21       36.54       46.07      5.50 o
  -2  10  21       51.77       69.19     10.07 o
  -1  10  21        0.77        0.08      5.50 o
   0  10  21       12.75        6.61      5.27 o
   1  10  21        0.55       -4.71      4.71 o
   2  10  21       52.43       61.50      6.80 o
   3  10  21       36.77       39.28      5.17 o
  -2  11  21       83.45       94.60     12.12 o
  -1  11  21        0.21       -5.85      5.85 o
   0  11  21       15.53       14.01      8.65 o
   1  11  21        0.15       -2.02      5.43 o
   2  11  21       82.15       90.94      7.05 o
  -1  12  21        3.86        5.30      8.52 o
   0  12  21        7.41        3.92      6.15 o
   1  12  21        3.65       -1.22      5.95 o
   0   0  22      932.37     1000.21     19.95 o
   1   0  22      210.21      205.61      5.54 o
   2   0  22       49.47       52.68      2.88 o
   3   0  22       71.15       68.93      3.50 o
   4   0  22      142.52      145.91      9.06 o
   5   0  22       77.82       98.52      7.27 o
   6   0  22       48.50       56.69      5.89 o
  -6   1  22       10.37        5.91      3.86 o
  -5   1  22       40.08       37.02      6.83 o
  -4   1  22       65.18       52.15      4.63 o
  -3   1  22       13.56       16.48      2.01 o
  -2   1  22       70.59       73.57      3.57 o
  -1   1  22       32.36       33.20      2.47 o
   0   1  22      789.43      804.27     11.41 o
   1   1  22       33.03       37.81      2.78 o
   2   1  22       74.03       74.75      3.54 o
   3   1  22       13.11       11.87      2.16 o
   4   1  22       65.92       49.69      4.94 o
   5   1  22       39.81       39.95      6.49 o
   6   1  22       10.52        9.45      3.67 o
  -6   2  22       22.05       20.61      7.34 o
  -5   2  22       13.60       12.44      3.86 o
  -4   2  22       23.73       28.65      4.33 o
  -3   2  22       77.45      101.37     10.74 o
  -2   2  22      147.46      147.04      4.67 o
  -1   2  22       73.64       63.36      3.45 o
   0   2  22      175.00      184.91      4.32 o
   1   2  22       74.73       73.71      3.24 o
   2   2  22      146.61      143.30      4.60 o
   3   2  22       78.02       96.39      6.37 o
   4   2  22       23.00       20.63      2.94 o
   5   2  22       13.26       15.07      3.93 o
   6   2  22       22.32       24.66      3.22 o
  -6   3  22       23.32       22.11      5.31 o
  -5   3  22       66.53       61.71     11.43 o
  -4   3  22        0.41        8.30      3.78 o
  -3   3  22       38.72       31.22      3.92 o
  -2   3  22       16.48       21.25      2.31 o
  -1   3  22        9.13        9.52      1.73 o
   0   3  22      459.59      474.93      8.65 o
   1   3  22        9.68       13.00      1.78 o
   2   3  22       15.05       13.08      2.32 o
   3   3  22       40.23       37.36      3.15 o
   4   3  22        0.32        2.46      1.71 o
   5   3  22       65.12       71.33      4.61 o
   6   3  22       23.42       18.02      3.03 o
  -6   4  22        2.69        7.25      6.77 o
  -5   4  22       32.06       33.18      6.03 o
  -4   4  22        6.47        2.12      7.76 o
  -3   4  22       45.54       49.50      4.40 o
  -2   4  22       74.87       74.55      4.17 o
  -1   4  22       41.82       34.40      2.73 o
   0   4  22      151.43      157.01      5.47 o
   1   4  22       42.70       39.85      3.27 o
   2   4  22       77.76       86.12      4.08 o
   3   4  22       46.49       49.04      3.57 o
   4   4  22        6.14        6.46      2.23 o
   5   4  22       32.13       40.98      3.57 o
   6   4  22        2.74        4.05      2.44 o
  -6   5  22        6.04       10.20      5.29 o
  -5   5  22       18.27       12.92      8.44 o
  -4   5  22       19.46       28.07      5.78 o
  -3   5  22       29.93       26.88      3.84 o
  -2   5  22       77.15       79.53      4.46 o
  -1   5  22       13.86       14.78      2.85 o
   0   5  22      130.69      127.34      4.76 o
   1   5  22       14.74       18.80      3.15 o
   2   5  22       79.88       82.27      4.61 o
   3   5  22       31.07       24.39      3.12 o
   4   5  22       19.48       22.05      2.99 o
   5   5  22       18.61       25.55      7.37 o
   6   5  22        5.91       15.11      3.39 o
  -5   6  22       22.97       33.95      6.69 o
  -4   6  22       12.44       17.10      5.46 o
  -3   6  22        0.43        0.50      3.58 o
  -2   6  22       87.35       86.39      7.24 o
  -1   6  22       22.35       21.06      3.30 o
   0   6  22      149.61      152.82      6.31 o
   1   6  22       21.74       25.15      4.75 o
   2   6  22       85.22       86.53      5.33 o
   3   6  22        0.38       -0.28      2.68 o
   4   6  22       12.29        9.98      3.19 o
   5   6  22       23.05       27.83      3.68 o
  -5   7  22        1.70        1.41      7.99 o
  -4   7  22       37.63       52.04      7.88 o
  -3   7  22       30.08       33.21     18.95 o
  -2   7  22       39.38       45.96      4.73 o
  -1   7  22       15.23       17.96      4.31 o
   0   7  22       46.59       42.81      5.15 o
   1   7  22       15.47       24.91      3.78 o
   2   7  22       39.36       34.36      4.20 o
   3   7  22       30.36       34.12      3.90 o
   4   7  22       38.10       39.25      4.53 o
   5   7  22        1.55        4.09      3.24 o
  -5   8  22        2.73       -4.80      8.81 o
  -4   8  22       56.91       67.16      9.06 o
  -3   8  22        3.02        1.16      4.47 o
  -2   8  22       51.23       42.42      5.73 o
  -1   8  22       16.17       10.53      4.72 o
   0   8  22       22.25       29.04      4.74 o
   1   8  22       15.76       11.56      3.42 o
   2   8  22       50.88       50.75      4.89 o
   3   8  22        2.79        3.43      2.96 o
   4   8  22       57.36       57.15      5.35 o
   5   8  22        2.86        7.28      5.60 o
  -4   9  22        6.72        2.40      9.34 o
  -3   9  22       52.56       36.71     11.87 o
  -2   9  22       29.10       28.11      5.39 o
  -1   9  22        8.83        2.39      5.29 o
   0   9  22        1.92       -0.37      6.09 o
   1   9  22        8.23        8.15      3.45 o
   2   9  22       28.96       30.67      4.66 o
   3   9  22       52.03       56.47      5.07 o
   4   9  22        7.01        7.70      3.85 o
  -3  10  22       29.13       31.83      4.73 o
  -2  10  22       49.27       67.64     10.16 o
  -1  10  22       67.07       79.04      9.65 o
   0  10  22       15.51       14.92      5.58 o
   1  10  22       65.83       63.92      7.44 o
   2  10  22       48.36       51.82      6.51 o
   3  10  22       29.11       33.08      5.49 o
  -2  11  22       21.00       22.76      8.30 o
  -1  11  22        8.95       16.63      7.13 o
   0  11  22        0.85       -0.80      5.28 o
   1  11  22        8.56        6.26      5.77 o
   2  11  22       20.88       27.22      7.36 o
   1   0  23       14.46       15.37      2.46 o
   2   0  23      316.07      309.90      7.28 o
   3   0  23       79.38       78.08      3.96 o
   4   0  23       13.45       15.50      3.79 o
   5   0  23       26.34       30.92      5.00 o
   6   0  23        0.92        7.08      3.97 o
  -6   1  23       16.58        7.52      5.14 o
  -5   1  23       18.57       22.60      4.76 o
  -4   1  23       19.44       23.57      4.17 o
  -3   1  23      287.49      294.68      7.01 o
  -2   1  23      115.65      116.83      5.10 o
  -1   1  23       35.42       37.65      2.98 o
   0   1  23        0.59       13.67      2.86 o
   1   1  23       32.40       29.19      2.43 o
   2   1  23      117.09      110.82      5.00 o
   3   1  23      287.17      309.74      7.80 o
   4   1  23       19.37       15.06      3.73 o
   5   1  23       18.56       23.58      4.41 o
   6   1  23       16.81       13.51      5.08 o
  -6   2  23        9.68       15.33      4.67 o
  -5   2  23       17.20       16.03      4.76 o
  -4   2  23        1.32        3.97      4.56 o
  -3   2  23       59.69       57.66      3.50 o
  -2   2  23        8.23        8.71      2.49 o
  -1   2  23       67.05       71.77      4.08 o
   0   2  23      246.18      239.97      6.32 o
   1   2  23       67.44       71.76      3.31 o
   2   2  23        8.55        7.17      2.23 o
   3   2  23       58.25       66.23      4.60 o
   4   2  23        1.23        3.17      2.33 o
   5   2  23       17.42       12.72      3.02 o
   6   2  23        9.81        8.66      3.79 o
  -6   3  23       24.66       34.61      5.92 o
  -5   3  23       11.06       14.64      7.92 o
  -4   3  23       68.64       64.34     11.90 o
  -3   3  23        4.06        2.38      3.41 o
  -2   3  23       26.87       23.66      2.99 o
  -1   3  23      340.39      341.17      6.96 o
   0   3  23       22.17       22.39      1.96 o
   1   3  23      349.67      346.56      6.80 o
   2   3  23       27.17       23.74      2.73 o
   3   3  23        4.26        6.49      3.14 o
   4   3  23       68.13       61.00      3.08 o
   5   3  23       11.43       20.58      6.13 o
   6   3  23       24.48       30.35      3.76 o
  -6   4  23        4.76        6.66     10.27 o
  -5   4  23        5.31        5.17      4.42 o
  -4   4  23       23.56       29.53      5.66 o
  -3   4  23        2.15        4.75      3.54 o
  -2   4  23       76.73       79.75      4.12 o
  -1   4  23       11.52       13.45      2.79 o
   0   4  23      202.42      201.50      5.56 o
   1   4  23       12.14       15.82      2.73 o
   2   4  23       77.35       79.90      4.46 o
   3   4  23        1.98        2.73      2.24 o
   4   4  23       23.22       23.05      2.80 o
   5   4  23        5.12        6.33      2.57 o
   6   4  23        4.68        8.41      2.82 o
  -5   5  23       35.49       39.31      7.42 o
  -4   5  23        0.29       13.77      4.85 o
  -3   5  23        7.45        9.22      3.99 o
  -2   5  23      117.31      123.88      6.08 o
  -1   5  23       42.58       44.56      3.79 o
   0   5  23       51.97       53.00      3.50 o
   1   5  23       41.46       39.67      3.89 o
   2   5  23      118.02      131.03      5.49 o
   3   5  23        8.18        9.25      2.94 o
   4   5  23        0.34        3.69      2.40 o
   5   5  23       35.12       38.09      5.28 o
  -5   6  23       13.37        8.72      4.87 o
  -4   6  23       24.09       24.33      6.14 o
  -3   6  23       59.93       52.42      6.34 o
  -2   6  23       13.87       11.41      3.35 o
  -1   6  23        2.07       -2.51      2.51 o
   0   6  23        0.82       -0.73      3.16 o
   1   6  23        1.88       -2.54      2.60 o
   2   6  23       14.60       10.25      3.01 o
   3   6  23       61.69       59.33      4.82 o
   4   6  23       24.96       28.26      3.85 o
   5   6  23       13.53        9.42      3.12 o
  -5   7  23        0.79       -0.29      8.30 o
  -4   7  23       16.66       19.71      5.81 o
  -3   7  23       67.27       72.75      8.57 o
  -2   7  23        8.55       13.55      6.42 o
  -1   7  23       31.74       22.59      4.55 o
   0   7  23        0.64        1.60      3.18 o
   1   7  23       32.65       19.11      5.46 o
   2   7  23        8.74       15.68      4.97 o
   3   7  23       65.32       64.99      5.05 o
   4   7  23       17.35       14.87      3.80 o
   5   7  23        0.82        0.62      3.48 o
  -4   8  23       35.86       44.06      7.70 o
  -3   8  23       15.97       21.74      6.21 o
  -2   8  23        4.99        6.09      4.55 o
  -1   8  23        7.72       12.44     12.91 o
   0   8  23        4.92        2.18      5.24 o
   1   8  23        7.99        6.91      3.16 o
   2   8  23        4.57        3.28      3.32 o
   3   8  23       15.87       12.38      3.51 o
   4   8  23       35.48       39.38      4.80 o
  -4   9  23       11.40        7.45      9.85 o
  -3   9  23       11.32       24.18     10.73 o
  -2   9  23       24.65       23.24      5.90 o
  -1   9  23       39.32       39.72      7.91 o
   0   9  23        1.06        1.89      4.80 o
   1   9  23       38.50       32.08      5.41 o
   2   9  23       25.50       29.80      5.32 o
   3   9  23       11.38       13.56      3.71 o
   4   9  23       11.32       14.87      6.19 o
  -3  10  23        9.51       12.75     10.01 o
  -2  10  23       14.02       10.10      7.01 o
  -1  10  23       14.07       23.26     13.41 o
   0  10  23        3.78        3.49      4.77 o
   1  10  23       14.45        8.74      4.50 o
   2  10  23       14.05        6.05      4.93 o
   3  10  23        9.57        8.57      4.26 o
  -2  11  23       29.92       27.75      8.59 o
  -1  11  23       23.33       33.32      8.28 o
   0  11  23        6.13        0.45      5.35 o
   1  11  23       23.04       17.24      6.54 o
   2  11  23       30.60       36.64      6.44 o
   0   0  24      257.87      285.65     13.61 o
   1   0  24       16.15       10.85      2.40 o
   2   0  24       24.80       33.67      4.02 o
   3   0  24       32.36       36.56      3.31 o
   4   0  24       36.84       37.03      5.51 o
   5   0  24       11.09       14.94      5.08 o
   6   0  24       44.35       58.31     14.71 o
  -6   1  24        1.89        0.20      3.94 o
  -5   1  24       39.81       52.91      9.28 o
  -4   1  24        8.57        9.28      3.76 o
  -3   1  24       22.82       25.41      2.65 o
  -2   1  24      105.48      113.65      5.81 o
  -1   1  24       11.04       10.96      2.38 o
   0   1  24        5.01        8.10      2.45 o
   1   1  24       10.98       13.73      2.49 o
   2   1  24      102.78      107.17      5.97 o
   3   1  24       22.40       22.39      2.95 o
   4   1  24        8.93       11.75      5.15 o
   5   1  24       39.17       45.62     12.97 o
   6   1  24        1.88       -3.19      3.19 o
  -6   2  24        0.79        7.74      4.53 o
  -5   2  24       15.28       13.56      4.71 o
  -4   2  24       23.49       26.39      5.30 o
  -3   2  24       17.08       12.98      2.62 o
  -2   2  24        3.60        5.31      2.78 o
  -1   2  24        9.74        6.62      2.47 o
   0   2  24      138.21      140.01      5.11 o
   1   2  24        9.55       11.38      2.75 o
   2   2  24        4.02        3.42      2.34 o
   3   2  24       16.40       14.91      2.84 o
   4   2  24       23.04       21.51      3.48 o
   5   2  24       14.80       12.23      3.41 o
   6   2  24        0.80        3.05      6.14 o
  -6   3  24        3.58        3.90      5.68 o
  -5   3  24        9.23        7.66      4.29 o
  -4   3  24       14.58       16.67      4.84 o
  -3   3  24       11.79       11.83      4.28 o
  -2   3  24       73.45       90.77      5.63 o
  -1   3  24       40.01       39.85      3.63 o
   0   3  24      126.32      125.55      5.28 o
   1   3  24       39.37       51.15      3.21 o
   2   3  24       73.54       83.00      5.17 o
   3   3  24       12.14        7.88      2.36 o
   4   3  24       14.07       17.84      2.28 o
   5   3  24        9.54        9.62      3.76 o
   6   3  24        3.57        8.15      3.00 o
  -5   4  24        3.76        8.11      4.57 o
  -4   4  24       10.80       10.49      4.71 o
  -3   4  24        7.78        7.07      3.86 o
  -2   4  24       83.88       77.77      6.07 o
  -1   4  24       11.10       14.91      2.88 o
   0   4  24      341.67      340.54      8.75 o
   1   4  24       11.60       12.59      2.70 o
   2   4  24       84.17       80.45      5.89 o
   3   4  24        7.73        8.85      2.93 o
   4   4  24       10.92        8.32      2.51 o
   5   4  24        3.92        5.31      2.71 o
  -5   5  24       11.70       10.73      5.24 o
  -4   5  24       49.42       43.87      7.06 o
  -3   5  24        6.37        2.80      4.84 o
  -2   5  24       49.17       51.27      4.83 o
  -1   5  24       25.63       29.85      3.55 o
   0   5  24       77.09       80.82      5.29 o
   1   5  24       25.02       21.81      3.49 o
   2   5  24       46.78       48.10      4.05 o
   3   5  24        6.02        7.26      2.93 o
   4   5  24       49.75       51.87      4.50 o
   5   5  24       11.35       21.45      4.57 o
  -5   6  24        0.25        4.15      4.34 o
  -4   6  24        8.63        8.80      4.93 o
  -3   6  24      139.12      125.47      8.73 o
  -2   6  24      153.18      146.57     10.30 o
  -1   6  24       50.96       47.40      4.73 o
   0   6  24       40.95       33.70      4.95 o
   1   6  24       49.49       39.52      6.98 o
   2   6  24      152.79      143.44      6.10 o
   3   6  24      137.82      113.85      7.63 o
   4   6  24        8.37       10.62      3.39 o
   5   6  24        0.33       -0.46      2.89 o
  -5   7  24        8.03        4.23     10.01 o
  -4   7  24       17.86       27.04      6.63 o
  -3   7  24       58.33       79.39     17.11 o
  -2   7  24       91.25       87.72      7.52 o
  -1   7  24        8.75       10.74      5.57 o
   0   7  24       91.77       92.94      6.70 o
   1   7  24        8.35        3.74      3.76 o
   2   7  24       90.93       91.65      5.89 o
   3   7  24       57.79       63.82      5.01 o
   4   7  24       18.38       15.57      3.74 o
   5   7  24        7.89        5.86      3.91 o
  -4   8  24        3.73       18.41      6.54 o
  -3   8  24        1.42       -7.39      7.73 o
  -2   8  24       21.07       19.97      4.93 o
  -1   8  24       13.61       18.79      6.28 o
   0   8  24       18.18       14.60      4.44 o
   1   8  24       14.14       13.96      4.31 o
   2   8  24       20.36       20.83      4.58 o
   3   8  24        1.56        3.33      3.65 o
   4   8  24        3.51        4.28      6.11 o
  -3   9  24        5.22        4.42      8.77 o
  -2   9  24        6.55       -3.46      4.68 o
  -1   9  24        5.77       12.69      6.16 o
   0   9  24        0.02        1.77      4.48 o
   1   9  24        5.62       12.95      4.42 o
   2   9  24        7.24        6.81      4.46 o
   3   9  24        5.24        5.46      3.53 o
  -2  10  24        3.07       13.86      7.23 o
  -1  10  24       17.59       21.80      7.10 o
   0  10  24       16.29       15.73      9.41 o
   1  10  24       18.22       21.11      5.22 o
   2  10  24        2.92        6.44      4.57 o
  -1  11  24       21.44       32.55      7.93 o
   0  11  24        6.69        8.98      6.00 o
   1  11  24       21.13       28.73      7.43 o
   1   0  25        0.76       -0.57      2.25 o
   2   0  25      225.06      216.57      8.09 o
   3   0  25       19.41       12.35      2.67 o
   4   0  25       39.91       40.55      9.34 o
   5   0  25       28.47       41.35      5.86 o
   6   0  25      168.00      212.27     17.17 o
  -6   1  25        6.35       11.48     10.73 o
  -5   1  25       10.79       21.97      5.21 o
  -4   1  25        0.87       -0.09      3.43 o
  -3   1  25       83.96       72.27      4.37 o
  -2   1  25       82.43       97.90      5.76 o
  -1   1  25      129.54      139.75      5.92 o
   0   1  25        2.34        0.54      2.18 o
   1   1  25      131.98      134.86      5.81 o
   2   1  25       82.64       86.53      5.60 o
   3   1  25       83.12       74.90      8.84 o
   4   1  25        0.90       -2.46      3.07 o
   5   1  25       10.65       14.23      4.59 o
   6   1  25        6.31        3.84      4.25 o
  -6   2  25       23.16       16.35      5.06 o
  -5   2  25        9.43       12.99      5.19 o
  -4   2  25       38.10       32.57      5.83 o
  -3   2  25       39.76       37.47      3.88 o
  -2   2  25      109.10      105.86      5.93 o
  -1   2  25       93.20       98.33      4.49 o
   0   2  25       89.44       80.80      4.24 o
   1   2  25       92.61       89.36      5.11 o
   2   2  25      110.38      110.50      6.39 o
   3   2  25       39.17       41.97      4.27 o
   4   2  25       37.23       39.53      4.20 o
   5   2  25        9.37       14.78      4.42 o
   6   2  25       23.24       26.40     11.66 o
  -5   3  25       15.82       15.25      5.17 o
  -4   3  25        6.51        8.58      4.58 o
  -3   3  25       38.98       26.87      4.80 o
  -2   3  25        5.98        9.57      3.26 o
  -1   3  25      101.51      113.03      5.71 o
   0   3  25       35.84       33.04      3.33 o
   1   3  25       97.36       98.17      5.63 o
   2   3  25        5.77        7.52      3.33 o
   3   3  25       37.23       30.24      3.65 o
   4   3  25        6.44        5.99      2.50 o
   5   3  25       16.01       17.31      3.46 o
  -5   4  25       28.97       33.35      6.64 o
  -4   4  25       15.48       12.11      9.47 o
  -3   4  25       25.97       37.95      5.72 o
  -2   4  25        2.44        0.89      3.64 o
  -1   4  25       67.39       66.26      4.81 o
   0   4  25      165.88      155.28      6.63 o
   1   4  25       67.41       61.35      4.92 o
   2   4  25        2.09        1.64      2.67 o
   3   4  25       26.54       32.93      3.84 o
   4   4  25       15.00       15.94      3.57 o
   5   4  25       28.74       27.20      6.95 o
  -5   5  25        2.91       10.58      5.25 o
  -4   5  25       28.28       38.18     14.82 o
  -3   5  25       42.94       50.23      6.94 o
  -2   5  25       12.72       15.36      3.67 o
  -1   5  25      336.73      349.36     10.13 o
   0   5  25        2.55       -0.10      3.27 o
   1   5  25      342.53      378.84     18.47 o
   2   5  25       12.43       14.94      3.59 o
   3   5  25       42.63       46.84      5.11 o
   4   5  25       28.67       29.11      3.86 o
   5   5  25        2.82       10.28      4.47 o
  -5   6  25        0.02        5.79      4.95 o
  -4   6  25       24.68       30.02      6.35 o
  -3   6  25       58.86       67.18      8.36 o
  -2   6  25       70.22       68.88      7.54 o
  -1   6  25        3.17        1.82      4.09 o
   0   6  25        8.82       10.24      4.15 o
   1   6  25        2.97        0.57      3.92 o
   2   6  25       70.37       64.34      5.47 o
   3   6  25       59.38       55.98      7.71 o
   4   6  25       25.33       28.89      4.55 o
   5   6  25        0.01        5.59      3.68 o
  -4   7  25       12.87        5.59      5.25 o
  -3   7  25       23.03       26.63      6.64 o
  -2   7  25       11.29        5.53      6.07 o
  -1   7  25       12.39       12.18      5.82 o
   0   7  25       15.15       12.45      4.07 o
   1   7  25       12.15       11.18      4.33 o
   2   7  25       11.41        6.19      3.59 o
   3   7  25       23.13       33.47      5.02 o
   4   7  25       12.87        6.50      3.88 o
  -4   8  25       24.74       25.91     12.69 o
  -3   8  25       40.21       51.64     13.57 o
  -2   8  25       21.36       21.55      5.80 o
  -1   8  25        8.77        3.06     12.34 o
   0   8  25        0.07       -1.81      4.56 o
   1   8  25        8.95        1.25      3.90 o
   2   8  25       21.27       16.72      6.21 o
   3   8  25       40.74       31.87      6.76 o
   4   8  25       24.51       34.71      5.44 o
  -3   9  25       10.06        0.47      9.75 o
  -2   9  25        6.51        2.19      5.27 o
  -1   9  25       33.52       48.47      8.46 o
   0   9  25        6.01        2.87      4.96 o
   1   9  25       32.42       34.57      6.68 o
   2   9  25        6.28       10.33      4.46 o
   3   9  25        9.44       13.96      4.33 o
  -2  10  25        5.75       11.65      7.35 o
  -1  10  25       21.67       22.54      7.27 o
   0  10  25       11.91       15.95      6.08 o
   1  10  25       21.66        6.32     10.14 o
   2  10  25        5.51        8.55      4.84 o
   0   0  26       26.12       35.94      5.02 o
   1   0  26        8.95        6.52      2.75 o
   2   0  26      135.12      116.02      6.99 o
   3   0  26      147.25      141.13      6.38 o
   4   0  26        0.00        2.44      3.37 o
   5   0  26       10.67       18.15      4.99 o
  -5   1  26        7.17       11.70      4.83 o
  -4   1  26       64.40       57.12      6.85 o
  -3   1  26       75.94       73.88      4.25 o
  -2   1  26      105.55      111.23      6.70 o
  -1   1  26        1.92        0.65      2.38 o
   0   1  26      253.58      242.65      7.23 o
   1   1  26        1.89        4.18      2.47 o
   2   1  26      103.37      115.71      6.31 o
   3   1  26       76.04       66.60      4.98 o
   4   1  26       64.53       77.01      8.48 o
   5   1  26        7.23       11.72      4.48 o
  -5   2  26       12.34       12.99      4.78 o
  -4   2  26       21.97       25.75      8.49 o
  -3   2  26        1.20        2.29      1.98 o
  -2   2  26       21.62       27.63      4.05 o
  -1   2  26       42.71       45.82      4.12 o
   0   2  26        3.35        5.85      2.55 o
   1   2  26       42.44       36.16      4.42 o
   2   2  26       21.92       25.43      3.94 o
   3   2  26        1.45        3.67      3.25 o
   4   2  26       22.14       13.13      5.96 o
   5   2  26       12.82       12.72      4.60 o
  -5   3  26        9.35       11.92      7.23 o
  -4   3  26        5.14        3.63      3.98 o
  -3   3  26       27.82       24.18      4.04 o
  -2   3  26      162.99      158.85      7.25 o
  -1   3  26       53.13       64.15      4.78 o
   0   3  26       87.32      110.47      5.43 o
   1   3  26       53.36       57.47      5.25 o
   2   3  26      167.18      153.93      7.17 o
   3   3  26       28.03       17.66      4.20 o
   4   3  26        5.30        3.14      2.98 o
   5   3  26        9.44       16.89      4.52 o
  -5   4  26       11.90       20.45      5.73 o
  -4   4  26        5.53       11.47      5.59 o
  -3   4  26       52.23       57.01      7.23 o
  -2   4  26        5.18       -0.67      2.86 o
  -1   4  26       15.55       14.13      3.32 o
   0   4  26      153.68      166.46      6.98 o
   1   4  26       15.28       21.85      3.75 o
   2   4  26        5.01        5.72      3.39 o
   3   4  26       53.48       61.71      5.91 o
   4   4  26        5.42       12.74      3.52 o
   5   4  26       12.13       10.49      4.32 o
  -5   5  26        5.30        6.17      5.09 o
  -4   5  26        8.04        9.19      4.73 o
  -3   5  26       77.24       77.11      8.59 o
  -2   5  26       34.67       41.64      4.85 o
  -1   5  26      154.25      155.11      7.74 o
   0   5  26        0.49       -3.25      3.25 o
   1   5  26      154.80      183.31      7.93 o
   2   5  26       34.76       34.48      4.43 o
   3   5  26       77.43       75.93      6.00 o
   4   5  26        8.09        2.61      3.37 o
   5   5  26        5.17        6.84      8.03 o
  -4   6  26       30.36       29.98      6.84 o
  -3   6  26       65.60       61.06      8.31 o
  -2   6  26       56.71       54.56      5.52 o
  -1   6  26       83.12       70.97     10.59 o
   0   6  26        1.11       -1.09      3.48 o
   1   6  26       81.92       71.17      6.44 o
   2   6  26       56.17       72.85      7.99 o
   3   6  26       66.44       58.89      6.05 o
   4   6  26       30.51       27.95      4.58 o
  -4   7  26        3.24        2.83      5.90 o
  -3   7  26       12.46       31.79      7.06 o
  -2   7  26       47.18       43.28      6.21 o
  -1   7  26        2.20       -2.93      5.15 o
   0   7  26        1.56       -1.35      5.32 o
   1   7  26        2.11       -3.41      3.41 o
   2   7  26       47.17       42.82      5.14 o
   3   7  26       12.37       18.07      4.56 o
   4   7  26        3.24        1.33      3.60 o
  -3   8  26       19.57       40.53     12.94 o
  -2   8  26       15.00       14.09      5.85 o
  -1   8  26       10.61        1.46      5.65 o
   0   8  26        5.92       -0.48      4.83 o
   1   8  26       10.45       10.17      4.51 o
   2   8  26       14.72        9.80      4.44 o
   3   8  26       19.98       32.03      5.13 o
  -3   9  26        1.95       -2.11      9.91 o
  -2   9  26       23.10       26.04      8.05 o
  -1   9  26       14.67       11.27      6.36 o
   0   9  26       60.48       53.27      7.91 o
   1   9  26       14.89       19.01      5.23 o
   2   9  26       23.04       22.43      5.44 o
   3   9  26        2.06        4.03      3.98 o
  -1  10  26       19.61       12.83      6.93 o
   0  10  26        3.57        2.56      6.56 o
   1  10  26       19.46       16.08      6.57 o
   1   0  27       23.04       32.37      4.28 o
   2   0  27       56.79       59.34      5.12 o
   3   0  27        0.59        2.65      2.82 o
   4   0  27       11.72       13.33      4.67 o
   5   0  27        0.48        2.17      4.23 o
  -5   1  27       46.56       55.59      7.05 o
  -4   1  27        3.21        4.90      4.18 o
  -3   1  27       39.82       41.67      4.08 o
  -2   1  27        9.08       13.83      3.47 o
  -1   1  27       10.59        8.05      2.80 o
   0   1  27        3.19        9.14      3.61 o
   1   1  27        9.39        5.97      3.90 o
   2   1  27        9.08        8.60      3.30 o
   3   1  27       41.34       42.93      4.42 o
   4   1  27        3.21        7.07      4.10 o
   5   1  27       45.94       53.29      6.71 o
  -5   2  27        1.76        7.71      4.64 o
  -4   2  27        3.71        6.40      4.39 o
  -3   2  27        6.51        5.18      2.68 o
  -2   2  27       15.82       17.93      3.74 o
  -1   2  27       27.50       36.62      4.00 o
   0   2  27       22.97       21.54      3.64 o
   1   2  27       27.49       26.94      4.26 o
   2   2  27       15.22       19.49      3.90 o
   3   2  27        6.49        6.39      3.26 o
   4   2  27        3.97       -3.22      5.82 o
   5   2  27        1.76        2.05      6.04 o
  -5   3  27        0.67       -3.87      3.87 o
  -4   3  27        4.09       -0.12      4.36 o
  -3   3  27       28.15       24.57      5.49 o
  -2   3  27       17.35       20.14      3.79 o
  -1   3  27       39.96       42.89      4.89 o
   0   3  27      187.32      209.55      7.13 o
   1   3  27       37.75       31.76      4.46 o
   2   3  27       17.25       13.88      3.76 o
   3   3  27       27.36       29.01      4.33 o
   4   3  27        4.04        7.94      2.95 o
   5   3  27        0.73        5.80      5.73 o
  -5   4  27       12.27       13.56      9.34 o
  -4   4  27       10.42        6.40      6.17 o
  -3   4  27       37.50       34.90      5.85 o
  -2   4  27        8.70        9.55      3.57 o
  -1   4  27       66.84       59.92      5.53 o
   0   4  27       58.78       57.92      5.77 o
   1   4  27       66.92       61.97      5.22 o
   2   4  27        8.13        5.15      3.50 o
   3   4  27       37.65       34.99      5.08 o
   4   4  27       10.12        8.06      3.49 o
   5   4  27       12.33        7.40      4.57 o
  -5   5  27        7.90       14.93     11.05 o
  -4   5  27       18.96       25.92      6.32 o
  -3   5  27       99.22       98.44      9.37 o
  -2   5  27       70.41       67.76      5.72 o
  -1   5  27       59.53       65.18     10.77 o
   0   5  27       16.84       16.35      4.24 o
   1   5  27       56.69       61.94      5.39 o
   2   5  27       70.25       53.08      5.60 o
   3   5  27       98.90       96.44      6.75 o
   4   5  27       18.86       18.51      4.52 o
   5   5  27        7.78        6.57      4.34 o
  -4   6  27       15.35       21.34      6.61 o
  -3   6  27       43.86       38.11      7.39 o
  -2   6  27       24.95       35.43      4.79 o
  -1   6  27       93.57       96.12     10.01 o
   0   6  27       18.97       10.25      4.28 o
   1   6  27       93.85       91.13      7.12 o
   2   6  27       24.19       23.10      4.31 o
   3   6  27       43.76       38.63      5.41 o
   4   6  27       14.80       21.89      4.69 o
  -4   7  27       12.23       12.31      6.35 o
  -3   7  27        1.64        7.04      8.62 o
  -2   7  27        7.08        4.44      4.98 o
  -1   7  27       13.22        6.68      7.02 o
   0   7  27        1.06       -0.46      4.90 o
   1   7  27       12.59       18.30      4.72 o
   2   7  27        7.08        3.36      3.55 o
   3   7  27        1.43       -0.86      3.84 o
   4   7  27       12.33        6.38      4.05 o
  -3   8  27       10.29       -4.32      9.15 o
  -2   8  27        3.75        4.20      5.05 o
  -1   8  27        0.55       -4.78      4.78 o
   0   8  27        0.00        0.76      6.06 o
   1   8  27        0.56        0.35      4.02 o
   2   8  27        4.02        3.13      3.60 o
   3   8  27       10.47        5.97      4.38 o
  -2   9  27        7.79       27.37      7.92 o
  -1   9  27        1.09       -3.07      5.32 o
   0   9  27        5.00        8.27      6.87 o
   1   9  27        1.37       -0.95      4.36 o
   2   9  27        7.76       17.69      7.90 o
  -1  10  27        3.18       -5.40     14.88 o
   0  10  27        1.34        4.76      6.91 o
   1  10  27        3.14       -3.82      5.35 o
   0   0  28       12.55       15.64      6.36 o
   1   0  28       14.43       15.34      3.81 o
   2   0  28       48.96       62.98      9.63 o
   3   0  28        0.18        0.82      2.83 o
   4   0  28        2.67        1.82      4.91 o
   5   0  28       29.33       26.78      5.95 o
  -5   1  28       15.08       14.84      6.06 o
  -4   1  28        2.93        6.30      4.16 o
  -3   1  28        9.86       14.09      3.54 o
  -2   1  28       47.42       37.18      4.52 o
  -1   1  28       19.01       11.30      3.69 o
   0   1  28      119.17      115.83      7.10 o
   1   1  28       18.99       23.43      4.09 o
   2   1  28       49.35       44.64      5.03 o
   3   1  28        9.92       12.11      3.28 o
   4   1  28        3.14        2.86      3.78 o
   5   1  28       15.10       14.53      4.94 o
  -5   2  28       20.10       16.10      5.43 o
  -4   2  28        1.85        0.25      4.50 o
  -3   2  28       11.50       12.08      3.09 o
  -2   2  28       61.23       55.22      5.11 o
  -1   2  28      117.36      121.20      6.93 o
   0   2  28       16.63       12.40      3.30 o
   1   2  28      118.10      127.73      7.99 o
   2   2  28       61.62       55.14      5.28 o
   3   2  28       11.95        9.09      3.32 o
   4   2  28        1.81       -2.03      6.68 o
   5   2  28       20.58       12.77      5.10 o
  -5   3  28       16.18        7.81      5.35 o
  -4   3  28        7.87        3.35      4.49 o
  -3   3  28        6.08        1.54      2.58 o
  -2   3  28       13.48       24.05      4.13 o
  -1   3  28       53.57       50.96      6.57 o
   0   3  28       76.31       88.07      5.94 o
   1   3  28       53.42       45.95      5.39 o
   2   3  28       14.34       25.01      4.64 o
   3   3  28        6.02        7.19      3.35 o
   4   3  28        8.22        7.56      3.00 o
   5   3  28       16.30       13.25      4.93 o
  -5   4  28        2.67       -0.66      8.71 o
  -4   4  28       12.53       17.41      7.02 o
  -3   4  28       12.04       10.02      4.73 o
  -2   4  28      134.86      146.97      7.66 o
  -1   4  28       89.44       95.45      7.53 o
   0   4  28        0.28        2.92      3.30 o
   1   4  28       88.58       96.69      6.23 o
   2   4  28      134.29      151.62      7.81 o
   3   4  28       12.23       13.30      3.97 o
   4   4  28       12.52       12.78      3.74 o
   5   4  28        2.75        4.36      6.34 o
  -4   5  28        1.94        0.85      5.22 o
  -3   5  28       22.54       30.05      5.95 o
  -2   5  28       16.62       17.90      4.19 o
  -1   5  28        2.90        6.03      5.72 o
   0   5  28       57.09       61.95      6.09 o
   1   5  28        2.95        9.44      3.68 o
   2   5  28       17.31       15.73      4.40 o
   3   5  28       22.32       24.05      4.47 o
   4   5  28        1.87        6.47      3.51 o
  -4   6  28       25.03       43.11      7.96 o
  -3   6  28        9.43       17.13      5.98 o
  -2   6  28       30.05       26.60      5.51 o
  -1   6  28        2.26        6.31      6.07 o
   0   6  28       85.34       88.41      7.97 o
   1   6  28        2.56        3.27      3.46 o
   2   6  28       29.80       34.84      4.97 o
   3   6  28        9.07        5.17      3.96 o
   4   6  28       24.78       30.93      5.00 o
  -3   7  28        2.91        4.29      8.59 o
  -2   7  28        1.75       -0.79     15.43 o
  -1   7  28        5.57        3.94      6.08 o
   0   7  28        3.52        2.69      6.11 o
   1   7  28        5.65        3.18      4.20 o
   2   7  28        1.91        4.61      3.72 o
   3   7  28        2.85        8.78      4.35 o
  -3   8  28       12.19        6.69      9.53 o
  -2   8  28        9.92        7.63      5.45 o
  -1   8  28       47.56       47.23      8.63 o
   0   8  28        2.27        8.16      9.01 o
   1   8  28       46.82       43.45      6.07 o
   2   8  28        9.84        7.04      4.08 o
   3   8  28       12.02       16.33      4.81 o
  -2   9  28       12.09       12.37      6.85 o
  -1   9  28        6.88        8.66      7.61 o
   0   9  28        1.11       -6.16      6.39 o
   1   9  28        6.87        6.98      6.22 o
   2   9  28       11.61       10.43      4.45 o
   1   0  29       11.30        5.70      3.28 o
   2   0  29       36.60       34.91      4.46 o
   3   0  29       25.92       22.99      4.04 o
   4   0  29        2.64        9.68      4.74 o
   5   0  29       61.15       63.04      7.65 o
  -5   1  29        6.95       15.43     15.18 o
  -4   1  29       23.68       16.54      5.36 o
  -3   1  29       61.36       62.21      5.09 o
  -2   1  29        0.17       -0.61      2.96 o
  -1   1  29       91.50       97.58      6.49 o
   0   1  29        1.01       -2.02      3.04 o
   1   1  29       89.56       76.64      6.04 o
   2   1  29        0.18       -0.86      3.02 o
   3   1  29       60.99       59.10      5.12 o
   4   1  29       23.70       27.23      9.31 o
   5   1  29        7.11       -3.06      7.32 o
  -5   2  29        0.91        3.66      7.45 o
  -4   2  29       16.18       18.30      6.27 o
  -3   2  29        3.42        0.20      2.71 o
  -2   2  29       10.66        3.96      4.05 o
  -1   2  29       26.00       31.77      4.96 o
   0   2  29       37.48       50.31      6.19 o
   1   2  29       25.90       36.88      4.81 o
   2   2  29       10.27       10.10      3.74 o
   3   2  29        3.42        5.04      3.47 o
   4   2  29       16.01       21.54      5.05 o
   5   2  29        0.91        7.26      4.53 o
  -4   3  29        7.44        6.61      8.76 o
  -3   3  29        6.78        6.01      2.88 o
  -2   3  29       17.73       25.32      4.44 o
  -1   3  29      106.03      115.91      8.09 o
   0   3  29      116.09      118.90     10.86 o
   1   3  29      108.18      103.44      7.00 o
   2   3  29       17.92       17.88      5.15 o
   3   3  29        6.61       10.17      3.68 o
   4   3  29        7.57       10.70      3.30 o
  -4   4  29        4.15        4.35      6.61 o
  -3   4  29        4.29        5.13      4.51 o
  -2   4  29       20.23       23.39      4.52 o
  -1   4  29       10.51        6.00      4.18 o
   0   4  29       23.77       28.70      5.95 o
   1   4  29       10.17        6.10      3.29 o
   2   4  29       20.93       26.38      4.85 o
   3   4  29        4.37        2.60      3.39 o
   4   4  29        4.34        6.99      3.43 o
  -4   5  29        8.40       12.97      7.76 o
  -3   5  29       20.63       26.82      6.02 o
  -2   5  29       16.88        7.91      4.23 o
  -1   5  29       94.11       97.79     27.40 o
   0   5  29        4.84        7.71      4.68 o
   1   5  29       92.80       97.65      6.56 o
   2   5  29       16.83       20.60      4.75 o
   3   5  29       20.54       21.12      4.53 o
   4   5  29        8.54        8.82      3.78 o
  -3   6  29       22.40       18.01      6.32 o
  -2   6  29       11.52       -0.77      5.01 o
  -1   6  29       15.96       15.91      6.65 o
   0   6  29       17.15       22.14     12.77 o
   1   6  29       16.18        8.39      3.89 o
   2   6  29       11.68       10.03      4.06 o
   3   6  29       22.73       24.60      5.00 o
   4   6  29       28.96       32.56     20.80 o
  -3   7  29        2.45        4.67     10.23 o
  -2   7  29        5.31        6.54      5.53 o
  -1   7  29       44.19       48.44      8.87 o
   0   7  29       27.32       26.50      8.15 o
   1   7  29       44.57       39.45      6.06 o
   2   7  29        5.33       -0.84      3.60 o
   3   7  29        2.24       -1.45      3.89 o
  -2   8  29       16.76       26.23      6.80 o
  -1   8  29        8.94       -2.24      5.69 o
   0   8  29        7.08        3.32      6.27 o
   1   8  29        9.12        3.70      4.58 o
   2   8  29       17.43       16.14      5.45 o
  -1   9  29       34.10       34.56      8.36 o
   0   9  29       12.87       15.39      7.60 o
   1   9  29       33.71       37.39      7.94 o
   0   0  30        0.37       -4.24      4.24 o
   1   0  30       16.04       12.16      4.52 o
   2   0  30       24.80       22.72      4.10 o
   3   0  30       40.48       34.82      4.55 o
   4   0  30       34.79       32.55      6.61 o
  -4   1  30       19.45       16.10      5.69 o
  -3   1  30        8.93        5.29      3.38 o
  -2   1  30       14.87       15.15      5.51 o
  -1   1  30       34.62       36.43      4.87 o
   0   1  30        0.49       -3.71      3.71 o
   1   1  30       34.48       33.73      4.85 o
   2   1  30       15.46       26.43      4.42 o
   3   1  30        8.80        7.17      3.43 o
   4   1  30       19.01       19.61      5.41 o
  -4   2  30       13.55       18.27      5.86 o
  -3   2  30        8.89        2.17      3.01 o
  -2   2  30        6.07        6.98      3.58 o
  -1   2  30        3.15        3.62      3.94 o
   0   2  30       65.04       57.03      6.71 o
   1   2  30        3.24        5.93      3.73 o
   2   2  30        5.74       12.60      3.91 o
   3   2  30        8.94        8.00      3.55 o
   4   2  30       13.73       16.87      5.33 o
  -4   3  30        0.89        2.18      4.72 o
  -3   3  30       48.80       43.85      5.24 o
  -2   3  30       50.16       47.39      5.85 o
  -1   3  30       34.39       31.12      5.54 o
   0   3  30        0.00       -1.59      4.10 o
   1   3  30       34.26       31.58      4.98 o
   2   3  30       48.69       52.43      5.69 o
   3   3  30       48.33       48.61      7.43 o
   4   3  30        0.89        2.27      3.03 o
  -4   4  30        2.19        6.33      5.40 o
  -3   4  30       39.83       40.72      6.54 o
  -2   4  30       24.99       34.65      5.08 o
  -1   4  30       16.29       20.85      6.78 o
   0   4  30       83.27       90.95     12.66 o
   1   4  30       16.19       11.67      4.29 o
   2   4  30       25.07       16.16      4.43 o
   3   4  30       39.58       33.64      7.17 o
   4   4  30        2.29        2.99      3.46 o
  -4   5  30        8.52       12.41     12.63 o
  -3   5  30        9.59       13.16     12.18 o
  -2   5  30        9.82        5.35      5.71 o
  -1   5  30       33.42       33.86      8.07 o
   0   5  30      126.48      135.43     12.00 o
   1   5  30       33.76       42.59      5.22 o
   2   5  30       10.29       12.34      4.38 o
   3   5  30        9.41        5.09      4.07 o
   4   5  30        8.66        7.44      4.13 o
  -3   6  30        1.21       -1.96      8.84 o
  -2   6  30        1.83       -3.62      4.67 o
  -1   6  30        1.53        2.10      6.06 o
   0   6  30       30.91       21.64      7.73 o
   1   6  30        1.36        0.28      3.64 o
   2   6  30        1.78        4.40      4.05 o
   3   6  30        1.10        6.52      4.36 o
  -2   7  30        3.28       11.06      5.87 o
  -1   7  30       16.82       26.88      7.66 o
   0   7  30        0.02       -2.47     12.04 o
   1   7  30       16.55       15.56      4.45 o
   2   7  30        3.39        5.80      3.94 o
  -2   8  30        8.25       11.45      5.81 o
  -1   8  30        6.58        4.03      5.99 o
   0   8  30        0.52        3.07      6.73 o
   1   8  30        6.52       -2.01      5.70 o
   2   8  30        8.46       13.58      5.86 o
   1   0  31        8.47       13.73      4.52 o
   2   0  31        2.64        0.01      3.96 o
   3   0  31       10.81        9.93      5.63 o
   4   0  31        1.00        9.02      5.19 o
  -4   1  31       10.45       12.46      9.69 o
  -3   1  31       15.69       15.99      3.84 o
  -2   1  31       16.41       17.57      3.99 o
  -1   1  31       34.04       36.10      5.66 o
   0   1  31        6.69       10.61      6.24 o
   1   1  31       35.16       31.09      4.92 o
   2   1  31       16.50       16.50      5.08 o
   3   1  31       15.58        8.92      3.65 o
   4   1  31       10.27       12.60     11.60 o
  -4   2  31        3.15        0.15      4.70 o
  -3   2  31        0.66        1.19      3.13 o
  -2   2  31       38.59       43.74      5.48 o
  -1   2  31       66.35       66.07      9.74 o
   0   2  31       20.29       15.24      6.46 o
   1   2  31       66.67       69.97      6.34 o
   2   2  31       39.09       38.86      5.46 o
   3   2  31        0.75       -1.30      3.35 o
   4   2  31        3.10        7.21      4.61 o
  -4   3  31        0.25       -2.09      4.78 o
  -3   3  31        7.17       16.77      3.44 o
  -2   3  31       19.05       28.89      4.87 o
  -1   3  31       25.58       31.79      9.00 o
   0   3  31        0.00        1.56      5.75 o
   1   3  31       26.58       28.35      5.00 o
   2   3  31       19.26       24.56      4.96 o
   3   3  31        7.46       11.10      3.83 o
   4   3  31        0.27        0.26      3.29 o
  -4   4  31        3.07        5.13      8.02 o
  -3   4  31       16.38       21.12     10.86 o
  -2   4  31       16.14       14.14      4.87 o
  -1   4  31        3.24        6.91      5.97 o
   0   4  31       23.19       16.82     12.22 o
   1   4  31        3.12        6.64      4.06 o
   2   4  31       15.94       12.93      4.22 o
   3   4  31       16.04       15.56      4.43 o
   4   4  31        3.09        1.53      3.56 o
  -3   5  31       22.77       30.28      8.19 o
  -2   5  31        9.47        7.25      9.19 o
  -1   5  31       42.82       33.16      7.96 o
   0   5  31        7.24       16.96      7.05 o
   1   5  31       42.89       47.92      7.47 o
   2   5  31        9.75       12.09      4.48 o
   3   5  31       22.33       22.37      4.85 o
  -3   6  31       12.27       13.51     10.57 o
  -2   6  31       11.01        0.47      5.33 o
  -1   6  31       42.03       58.77     14.42 o
   0   6  31        1.96        3.99      7.05 o
   1   6  31       42.22       48.40      5.74 o
   2   6  31       10.67       10.34      6.57 o
   3   6  31       11.93        9.20      4.55 o
  -2   7  31       13.52       23.60     15.17 o
  -1   7  31        3.84        9.46      7.04 o
   0   7  31        5.93        4.98      6.70 o
   1   7  31        3.60        3.66      4.93 o
   2   7  31       13.71       10.64      4.48 o
  -1   8  31        6.62        5.90      6.22 o
   0   8  31        8.66        9.58      7.23 o
   1   8  31        6.73       10.37      7.73 o
   0   0  32       22.21       40.81     11.68 o
   1   0  32        1.76       -3.62      3.62 o
   2   0  32        4.41       -2.00      3.24 o
   3   0  32        0.20        0.65      3.30 o
   4   0  32       37.87       28.57      6.46 o
  -4   1  32       13.81       20.87      6.25 o
  -3   1  32       33.49       47.47      5.51 o
  -2   1  32       16.66       15.11      4.37 o
  -1   1  32        7.58        5.24      4.30 o
   0   1  32       48.95       43.93      8.31 o
   1   1  32        7.68        2.93      4.46 o
   2   1  32       16.36       14.72      5.53 o
   3   1  32       33.48       32.48      4.70 o
   4   1  32       13.61       11.14      9.94 o
  -4   2  32       16.75       25.93      7.03 o
  -3   2  32        5.31        4.94      3.54 o
  -2   2  32        6.80        8.05      3.78 o
  -1   2  32        4.47        5.78      6.20 o
   0   2  32       12.73       10.48      6.43 o
   1   2  32        4.46        0.42      4.36 o
   2   2  32        6.43        3.11      4.22 o
   3   2  32        5.25        8.65      3.92 o
   4   2  32       16.68       26.01     13.21 o
  -3   3  32        2.66        3.67      3.13 o
  -2   3  32        2.31        5.17      4.37 o
  -1   3  32       28.20       39.08     11.65 o
   0   3  32       14.62       14.11     11.82 o
   1   3  32       28.25       38.15      6.20 o
   2   3  32        2.14        3.25      3.82 o
   3   3  32        2.68        7.30      3.91 o
  -3   4  32        2.04        3.19      5.04 o
  -2   4  32        6.68        4.07      7.81 o
  -1   4  32        9.23       13.20      8.36 o
   0   4  32        2.57       13.82      6.73 o
   1   4  32        9.14        5.15      4.76 o
   2   4  32        6.77       12.41      4.50 o
   3   4  32        2.08        1.77      4.03 o
  -3   5  32        8.41       22.63     10.45 o
  -2   5  32       22.82       32.24     10.01 o
  -1   5  32       11.72        1.79      6.32 o
   0   5  32        0.27        9.32      7.89 o
   1   5  32       11.40       14.20      5.50 o
   2   5  32       23.16       24.42      5.09 o
   3   5  32        8.66       13.59      6.68 o
  -2   6  32       34.48       31.77      8.51 o
  -1   6  32        8.77        6.97      6.56 o
   0   6  32        0.82        2.76      6.49 o
   1   6  32        8.56       13.59      7.95 o
   2   6  32       35.05       32.12      5.59 o
  -1   7  32       17.50        8.01      6.71 o
   0   7  32        3.31       10.45     15.28 o
   1   7  32       17.39       11.04      7.73 o
   1   0  33       36.58       41.33      6.46 o
   2   0  33        6.46        2.22      3.58 o
   3   0  33       12.47       15.59      4.97 o
  -3   1  33       11.72       10.49      4.01 o
  -2   1  33        4.97        2.81      3.63 o
  -1   1  33        0.16        3.05      6.39 o
   0   1  33        0.12        8.94      6.48 o
   1   1  33        0.12        3.43      4.93 o
   2   1  33        4.98        0.75      3.72 o
   3   1  33       11.90       18.84      4.49 o
  -3   2  33        7.55        7.64      4.13 o
  -2   2  33       13.42       11.55      4.75 o
  -1   2  33       31.21       42.87      9.07 o
   0   2  33        4.93        1.66      5.98 o
   1   2  33       30.51       38.90      6.41 o
   2   2  33       13.44        8.82      5.50 o
   3   2  33        7.84        5.02      3.68 o
  -3   3  33        0.84        2.43      4.12 o
  -2   3  33      103.57      117.64     16.36 o
  -1   3  33       28.28       30.66     11.16 o
   0   3  33        0.20       -5.56      5.56 o
   1   3  33       27.96       31.69      6.03 o
   2   3  33      102.87      106.22      7.84 o
   3   3  33        0.79        9.78      4.22 o
  -3   4  33        8.80       11.81      5.37 o
  -2   4  33       36.32       36.99      8.10 o
  -1   4  33        5.34        1.09      6.16 o
   0   4  33        0.49       -3.88      6.01 o
   1   4  33        4.97        4.00      4.73 o
   2   4  33       36.41       37.12      5.60 o
   3   4  33        9.09       14.60      4.61 o
  -2   5  33        5.72        0.35     10.75 o
  -1   5  33       36.03       42.99     13.48 o
   0   5  33        1.47       -1.73      6.35 o
   1   5  33       35.58       45.69      9.15 o
   2   5  33        5.61        3.12      4.36 o
  -1   6  33        7.87        1.11      6.64 o
   0   6  33        5.65        7.38      7.49 o
   1   6  33        7.46       -1.05      8.18 o
   0   0  34        0.11       -7.54      7.54 o
   1   0  34        0.08        4.28      8.43 o
   2   0  34        0.72        2.21      4.40 o
   3   0  34       28.13       33.36      5.03 o
  -3   1  34       10.85       18.21      4.29 o
  -2   1  34       13.75       14.65      6.74 o
  -1   1  34       16.46        7.32      6.33 o
   0   1  34        0.83       -4.31      5.68 o
   1   1  34       16.44        7.11      6.65 o
   2   1  34       13.84       19.88      5.94 o
   3   1  34       10.63       10.16      4.21 o
  -3   2  34        5.73        6.83      3.83 o
  -2   2  34        4.64        2.24      4.34 o
  -1   2  34       17.64       17.20      7.14 o
   0   2  34        4.25       -0.09      5.86 o
   1   2  34       17.66       12.75      6.93 o
   2   2  34        4.93       -0.19      3.89 o
   3   2  34        5.71       10.09      4.33 o
  -2   3  34       37.22       47.85      8.58 o
  -1   3  34        3.63       -3.52      9.88 o
   0   3  34        1.29        3.95      7.48 o
   1   3  34        3.70        9.18      6.57 o
   2   3  34       37.49       42.03      5.94 o
  -2   4  34       21.02       32.79      7.69 o
  -1   4  34        4.87        7.57      6.62 o
   0   4  34        2.39        0.22      6.36 o
   1   4  34        4.84       13.76      7.31 o
   2   4  34       20.59       15.95      4.90 o
  -1   5  34        0.20       -3.75      6.61 o
   0   5  34       42.57       44.40     14.46 o
   1   5  34        0.23        5.66      7.44 o
   0   6  34       12.23       11.18      7.99 o
   1   0  35       11.60        6.86     15.14 o
   2   0  35        0.34       -3.54      4.28 o
  -2   1  35        8.23       12.63      5.24 o
  -1   1  35        1.95        1.26      6.34 o
   0   1  35       14.66       19.18      7.73 o
   1   1  35        1.92        0.19      9.80 o
   2   1  35        8.33       14.38      5.27 o
  -2   2  35        5.09       -0.52      5.96 o
  -1   2  35        2.71        7.07      6.81 o
   0   2  35       28.01       32.92      8.45 o
   1   2  35        2.50       -1.05      6.39 o
   2   2  35        5.06        6.82      5.05 o
  -2   3  35        4.67       12.71      6.64 o
  -1   3  35       45.00       43.82      9.10 o
   0   3  35        0.00       -5.66      5.66 o
   1   3  35       44.84       42.39      9.38 o
   2   3  35        4.66        8.26      5.33 o
  -1   4  35       10.95       10.08      7.22 o
   0   4  35       51.72       52.13     10.37 o
   1   4  35       10.88       15.53      8.23 o
   0   5  35        0.02        1.78      7.03 o
   0   0  36        0.43        2.43     10.04 o
   1   0  36        1.81        4.22      6.83 o
   2   0  36        0.91       -5.89      5.89 o
  -2   1  36        3.16       -1.02      6.34 o
  -1   1  36        9.96        7.31      9.52 o
   0   1  36        1.06        1.19      6.27 o
   1   1  36        9.86       10.11      7.20 o
   2   1  36        3.16        0.72      4.63 o
  -1   2  36        6.98        0.83      6.88 o
   0   2  36        4.48       20.38      7.82 o
   1   2  36        6.99        7.36     15.53 o
  -1   3  36        3.10        9.60      7.33 o
   0   3  36        0.54        5.18      6.90 o
   1   3  36        3.01        0.40      6.67 o
   1   0  37        2.72       -5.02      6.60 o
   0   1  37        0.07        3.82      6.84 o
 
